# Supplementary material for: SPASCER: spatial transcriptomics annotation at single-cell resolution
Source: Nucleic Acids Res. 2022 Oct 16;51(D1):D1138–49. doi: 10.1093/nar/gkac889 (PMC9825565; doi:10.1093/nar/gkac889)
Supplement: gkac889_Supplemental_Files [file gkac889_supplemental_files.zip]

Archive with 5 entries (5 files):
- Legends of supplementary table 1-3.docx
- Supplementary_figures.pdf
- Supplementary_table 1.xlsx
- Supplementary_table 2.xlsm
- Supplementary_table 3.xlsm
