# Supplementary material for: SPASCER: spatial transcriptomics annotation at single-cell resolution
Source: Nucleic Acids Res. 2022 Oct 16;51(D1):D1138–49. doi: 10.1093/nar/gkac889 (PMC9825565; doi:10.1093/nar/gkac889)
Supplement: gkac889_Supplemental_Files [file gkac889_supplemental_files.zip › Supplementary_table 1.xlsx]

## Sheet: Sheet1
Title	DOI	PMID	Authors	Journal	Species	Organ	num of samples	System	Technique Discription
Multi-resolution deconvolution of spatial transcriptomics data reveals continuous patterns of inflammation	https://doi.org/10.1101/2021.05.10.443517	PMID: 00000000		Biorxiv	Mouse	lymphoid	4	immune system	Deconvolution of Spatial Transcriptomics profiles using Variational Inference (DestVI) was established for multi-resolution analysis for spatial transcriptomics that explicitly models continuous variation within cell types.
Spatial maps of prostate cancer transcriptomes reveal an unexplored landscape of heterogeneity	https://doi: 10.1038/s41467-018-04724-5.	PMID: 29925878	Berglund E, Maaskola J, Schultz N, Friedrich S, Marklund M, Bergenstr氓hle J, Tarish F, Tanoglidi A, Vickovic S, Larsson L, Salm茅n F, Ogris C, Wallenborg K, Lagergren J, St氓hl P, Sonnhammer E, Helleday T, Lundeberg J.	Nat Commun. 2018 Jun 20;9(1):2419.	Mouse	prostate	12	Urinary system	This study investigated tissue-wide gene expression heterogeneity throughout a multifocal prostate cancer using the spatial transcriptomics (ST) technology.
Spatially Resolved Transcriptomics Enables Dissection of Genetic Heterogeneity in Stage III Cutaneous Malignant Melanoma	https://doi: 10.1158/0008-5472.CAN-18-0747.	PMID: 30154148	Thrane K, Eriksson H, Maaskola J, Hansson J, Lundeberg J.	Cancer Res. 2018 Oct 15;78(20):5970-5979.	Human	skin	8	Integumentary system	Applying ST technology to gene expression profiling in melanoma lymph node metastases reveals a com_x0002_plex transcriptional landscape in a spatial context.
A Spatiotemporal Organ-Wide Gene Expression and Cell Atlas of the Developing Human Heart	https://doi.org/10.1016/j.cell.2019.11.025	PMID: 31835037	Asp M, Giacomello S, Larsson L, Wu C, Fürth D, Qian X, Wärdell E, Custodio J, Reimegård J, Salmén F, Österholm C, Ståhl PL, Sundström E, Åkesson E, Bergmann O, Bienko M, Månsson-Broberg A, Nilsson M, Sylvén C, Lundeberg J.	Cell. 2019 Dec 12;179(7):1647-1660.e19.	Human	heart	19	blood circulation system	The gene expression landscape of human heart development is explored at single_x0002_cell resolution with spatial transcriptomic approaches to construct a 3D organ_x0002_wide atlas.
High-Spatial-Resolution Multi-Omics Sequencing via Deterministic Barcoding in Tissue	https://doi.org/10.1016/j.cell.2020.10.026	PMID: 33188776	Liu Y, Yang M, Deng Y, Su G, Enninful A, Guo CC, Tebaldi T, Zhang D, Kim D, Bai Z, Norris E, Pan A, Li J, Xiao Y, Halene S, Fan R.	Cell. 2020 Dec 10;183(6):1665-1681.e18.	Mouse	embryo	15	Embryo	The new developed DBiT-seq technique implement a co-mapping of mRNAs and proteins in a formaldehyde-fixed tissue slide.It's application to mouse embryos revealed major tissue types in early organogenesis as well as fine features like microvasculature in a brain and pigmented epithelium in an eye field.
Spatiotemporal analysis of human intestinal development at single-cell resolution	https://doi.org/10.1016/j.cell.2020.12.016	PMID: 33406409	Fawkner-Corbett D, Antanaviciute A, Parikh K, Jagielowicz M, Gerós AS, Gupta T, Ashley N, Khamis D, Fowler D, Morrissey E, Cunningham C, Johnson PRV, Koohy H, Simmons A.	Cell. 2021 Feb 4;184(3):810-826.e23.	Human	intestine	8	Digestive system	This study chart human intestinal morphogenesis across time, location, and cellular compartments using a combination of single-cell RNA sequencing and spatial transcriptomics.
Spatiotemporal single-cell RNA sequencing of developing chicken hearts identifies interplay between cellular differentiation and morphogenesis	https://doi.org/10.1038/s41467-021-21892-z	PMID: 33741943	Mantri M, Scuderi GJ, Abedini-Nassab R, Wang MFZ, McKellar D, Shi H, Grodner B, Butcher JT, De Vlaminck I.	Nat Commun. 2021 Mar 19;12(1):1771.	Chicken	heart	4	blood circulation system	This study combined single-cell and spatial transcriptomics with algorithms for data integration to study the development of the chicken heart from the early to late four-chambered heart stage.
A coordinated progression of progenitor cell states initiates urinary tract development	https://doi.org/10.1038/s41467-021-22931-5	PMID: 33976190	Sanchez-Ferras O, Pacis A, Sotiropoulou M, Zhang Y, Wang YC, Bourgey M, Bourque G, Ragoussis J, Bouchard M.	Nat Commun. 2021 May 11;12(1):2627.	Mouse	kidney	4	Urinary system	According to the single cell RNA-seq and Cluster RNA-seq measurements, the author identified the time and space emergency of four progenitors that leading the nephric duct morphogenesis.
Integration of spatial and single-cell transcriptomics localizes epithelial cell–immune cross-talk in kidney injury	https://doi.org/10.1172/jci.insight.147703	PMID: 34003797	Melo Ferreira R, Sabo AR, Winfree S, Collins KS, Janosevic D, Gulbronson CJ, Cheng YH, Casbon L, Barwinska D, Ferkowicz MJ, Xuei X, Zhang C, Dunn KW, Kelly KJ, Sutton TA, Hato T, Dagher PC, El-Achkar TM, Eadon MT.	JCI Insight. 2021 Jun 22;6(12):e147703.	Mouse	kidney	4	Urinary system	The spatial transcriptomic signature of ischemia/reperfusion injury (IRI) and cecal ligation puncture (CLP) murine models were characterized to profile the transcript expression variation influenced by AKI.
Embryo-scale, single-cell spatial transcriptomics	https://doi.org/10.1126/science.abb9536	PMID: 34210887	Srivatsan SR, Regier MC, Barkan E, Franks JM, Packer JS, Grosjean P, Duran M, Saxton S, Ladd JJ, Spielmann M, Lois C, Lampe PD, Shendure J, Stevens KR, Trapnell C.	Science. 2021 Jul 2;373(6550):111-117.	Mouse	embryo	14	Embryo	A new developed spatial sequencing technique -- sci-SPACE was applied to developing mouse embryos. Based on whole transcriptomes captured from about 120,000 nuclei, the expression pattern of thousands of genes and the spatial distrubition of cell types were identified.
An N-Cadherin 2 expressing epithelial cell subpopulation predicts response to surgery, chemotherapy and immunotherapy in bladder cancer	https://doi: 10.1038/s41467-021-25103-7.	PMID: 34385456	Gouin KH 3rd, Ing N, Plummer JT, Rosser CJ, Ben Cheikh B, Oh C, Chen SS, Chan KS, Furuya H, Tourtellotte WG, Knott SRV, Theodorescu D.	Nat Commun. 2021 Aug 12;12(1):4906.	Human	bladder	4	Urinary system	A combination of single nuclei RNA sequencing,spatial transcriptomics and single-cell resolution spatial proteomic analysis help to identify an epithelial subpopulation used for human bladder cancer theratpeutic response prediction.
Spatiotemporal Immune Landscape of Colorectal Cancer Liver Metastasis at Single-Cell Level	https://doi.org/10.1158/2159-8290.cd-21-0316	PMID: 34417225	Wu Y, Yang S, Ma J, Chen Z, Song G, Rao D, Cheng Y, Huang S, Liu Y, Jiang S, Liu J, Huang X, Wang X, Qiu S, Xu J, Xi R, Bai F, Zhou J, Fan J, Zhang X, Gao Q.	Cancer Discov. 2022 Jan;12(1):134-153.	Human	intestine	8	Digestive system	This study used single-cell RNA sequencing and spatial transcriptomics sequenced 97 liver metastasis samples, uncovered the tumor response to neoadjuvant chemotherapy and immune evolution of metastasis.
Integration of spatial and single-cell transcriptomic data elucidates mouse organogenesis	https://doi: 10.1038/s41587-021-01006-2.	PMID: 34489600	Lohoff T, Ghazanfar S, Missarova A, Koulena N, Pierson N, Griffiths JA, Bardot ES, Eng CL, Tyser RCV, Argelaguet R, Guibentif C, Srinivas S, Briscoe J, Simons BD, Hadjantonakis AK, Göttgens B, Reik W, Nichols J, Cai L, Marioni JC.	Nat Biotechnol. 2022 Jan;40(1):74-85.	Mouse	embryo	6	Embryo	SeqFISH is an image-based single-cell transcriptomics method,it provided a high-resolution spatial map to characterize fundamental steps in the patterning of the midbrain–hindbrain boundary (MHB) and the developing gut tube.
A single-cell and spatially resolved atlas of human breast cancers	https://doi.org/10.1038/s41588-021-00911-1	PMID: 34493872	Wu SZ, Al-Eryani G, Roden DL, Junankar S, Harvey K, Andersson A, Thennavan A, Wang C, Torpy JR, Bartonicek N, Wang T, Larsson L, Kaczorowski D, Weisenfeld NI, Uytingco CR, Chew JG, Bent ZW, Chan CL, Gnanasambandapillai V, Dutertre CA, Gluch L, Hui MN, Beith J, Parker A, Robbins E, Segara D, Cooper C, Mak C, Chan B, Warrier S, Ginhoux F, Millar E, Powell JE, Williams SR, Liu XS, O'Toole S, Lim E, …	Nat Genet. 2021 Sep;53(9):1334-1347.	Human	breast	6	Reproductive system	By integrating single cell and spatially resovled transcriptomics analysis,this study developped a method to reveal recurrent neoplastic cell heterogeneity and provided a comprehensive transcriptional atlas of the cellular architecture of breast cancer.
Spatial deconvolution of HER2-positive breast cancer delineates tumor-associated cell type interactions	https://doi.org/10.1038/s41467-021-26271-2	PMID: 34650042	Andersson A, Larsson L, Stenbeck L, Salmén F, Ehinger A, Wu SZ, Al-Eryani G, Roden D, Swarbrick A, Borg Å, Frisén J, Engblom C, Lundeberg J.	Nat Commun. 2021 Oct 14;12(1):6012.	Human	breast	36	Reproductive system	Using Spatial Tran_x0002_scriptomics technology to investigating spatial gene expression in HER2-positive breast tumors, and with the combination of different data modalities this study defined a high resolution map of cellular interactions.
Spatially resolved transcriptomics reveals the architecture of the tumor-microenvironment interface	https://doi.org/10.1038/s41467-021-26614-z	PMID: 34725363	Hunter MV, Moncada R, Weiss JM, Yanai I, White RM.	Nat Commun. 2021 Nov 1;12(1):6278.	Zebrafish	skin	3	Integumentary system	This study integrated spatially resolved transcriptomics, single-cell RNA-seq, and single-nucleus RNA-seq to characterize tumor-microenvironment interactions at the tumor boundary.
Single-Cell, Single-Nucleus, and Spatial RNA Sequencing of the Human Liver Identifies Cholangiocyte and Mesenchymal Heterogeneity	https://doi: 10.1002/hep4.1854.	PMID: 34792289	Andrews TS, Atif J, Liu JC, Perciani CT, Ma XZ, Thoeni C, Slyper M, Eraslan G, Segerstolpe A, Manuel J, Chung S, Winter E, Cirlan I, Khuu N, Fischer S, Rozenblatt-Rosen O, Regev A, McGilvray ID, Bader GD, MacParland SA.	Hepatol Commun. 2022 Apr;6(4):821-840.	Human	liver	1	Digestive system	This study provides a systematic comparison of the transcriptomes captured by scRNA-seq and snRNA-seq and delivers a high-resolution map of the parenchymal cell populations in the healthy human liver.
Spatially Resolved Transcriptomic Analysis of Acute Kidney Injury in a Female Murine Model	https://doi.org/10.1681/ASN.2021081150	PMID: 34853151	Dixon EE, Wu H, Muto Y, Wilson PC, Humphreys BD.	J Am Soc Nephrol. 2022 Feb;33(2):279-289.	Mouse	kidney	5	Urinary system	Using the 10X Genomics Visium Spatial Gene Expression to measure the gene expression variation across the injury and repair time course of a female acute kidney injury model.
Spatial Transcriptomics to define transcriptional patterns of zonation and structural components in the mouse liver	https://doi.org/10.1038/s41467-021-27354-w	PMID: 34857782	Hildebrandt F, Andersson A, Saarenpää S, Larsson L, Van Hul N, Kanatani S, Masek J, Ellis E, Barragan A, Mollbrink A, Andersson ER, Lundeberg J, Ankarklev J.	Nat Commun. 2021 Dec 2;12(1):7046.	Mouse	liver	12	Digestive system	This study applied spatial transcriptomics to liver and confirmed that the heterogeneity in liver is predominantrly dtermined by lobular zonation.
Mapping the temporal and spatial dynamics of the human endometrium in vivo and in vitro	https://doi: 10.1038/s41588-021-00972-2.	PMID: 34857954	Garcia-Alonso L, Handfield LF, Roberts K, Nikolakopoulou K, Fernando RC, Gardner L, Woodhams B, Arutyunyan A, Polanski K, Hoo R, Sancho-Serra C, Li T, Kwakwa K, Tuck E, Lorenzi V, Massalha H, Prete M, Kleshchevnikov V, Tarkowska A, Porter T, Mazzeo CI, van Dongen S, Dabrowska M, Vaskivskyi V, Mahbubani KT, Park JE, Jimenez-Linan M, Campos L, Kiselev VY, Lindskog C, Ayuk P, Prigmore E, Stratton MR…	Nat Genet. 2021 Dec;53(12):1698-1711.	Human	uterus	4	Reproductive system	The authors generated dense single-cell and spatial reference maps of the human uterus and three-dimensional endometrial organoid cultures.
Spatial proteogenomics reveals distinct and evolutionarily conserved hepatic macrophage niches	https://doi.org/10.1016/j.cell.2021.12.018	PMID: 35021063	Guilliams M, Bonnardel J, Haest B, Vanderborght B, Wagner C, Remmerie A, Bujko A, Martens L, Thoné T, Browaeys R, De Ponti FF, Vanneste B, Zwicker C, Svedberg FR, Vanhalewyn T, Gonçalves A, Lippens S, Devriendt B, Cox E, Ferrero G, Wittamer V, Willaert A, Kaptein SJF, Neyts J, Dallmeier K, Geldhof P, Casaert S, Deplancke B, Ten Dijke P, Hoorens A, Vanlander A, Berrevoet F, Van Nieuwenhove Y, Saey…	Cell. 2022 Jan 20;185(2):379-396.e38.	Mouse	liver	15	Digestive system	With the cooperation of single-cell CITE seq, single-nuclei sequencing, spatial transcriptomics, and spatial proteomics, a spatial proteogenomic atlas of the healthy and obese human and murine liver were geneerated.
Spatial transcriptome data from coronal mouse brain sections after striatal injection of heme and heme-hemopexin	https://doi.org/10.1016/j.freeradbiomed.2021.11.011	PMID: 35141374	Akeret K, Hugelshofer M, Schaer DJ, Buzzi RM.	Data Brief. 2022 Jan 22;41:107866.	Mouse	brain	7	Nervous system	Spatial transcriptome integrated with histology, magnetic resonance imaging, and behavioral data to study the toxicity mechanisms of free heme in the brain based on hemealbumin injection mouse model.
The spatial transcriptomic landscape of the healing mouse intestine following damage	https://doi.org/10.1038/s41467-022-28497-0	PMID: 35149721	Parigi SM, Larsson L, Das S, Ramirez Flores RO, Frede A, Tripathi KP, Diaz OE, Selin K, Morales RA, Luo X, Monasterio G, Engblom C, Gagliani N, Saez-Rodriguez J, Lundeberg J, Villablanca EJ.	Nat Commun. 2022 Feb 11;13(1):828.	Mouse	intestine	4	Digestive system	Using spatial transcriptomics to define how the transcriptomic landscape is spatially organized in the steady state and healing murine colon
T-cell dysfunction in the glioblastoma microenvironment is mediated by myeloid cells releasing interleukin-10	https://doi.org/10.1038/s41467-022-28523-1	PMID: 35177622	Ravi VM, Neidert N, Will P, Joseph K, Maier JP, Kückelhaus J, Vollmer L, Goeldner JM, Behringer SP, Scherer F, Boerries M, Follo M, Weiss T, Delev D, Kernbach J, Franco P, Schallner N, Dierks C, Carro MS, Hofmann UG, Fung C, Sankowski R, Prinz M, Beck J, Salié H, Bengsch B, Schnell O, Heiland DH.	Nat Commun. 2022 Feb 17;13(1):925.	Mouse	brain	3	Nervous system	By applying an in-silico multidimensional model integrating spatially resolved and single-cell gene expression data of 45,615 immune cells from 12 tumor samples, this study found a subset of Interleukin-10-releasing HMOX1+ myeloid cells may contribute to the immunosuppressive tumor microenvironment.
Clonal relations in the mouse brain revealed by single-cell and spatial transcriptomics	https://doi.org/10.1038/s41593-022-01011-x	PMID: 35210624	Ratz M, von Berlin L, Larsson L, Martin M, Westholm JO, La Manno G, Lundeberg J, Frisén J.	Nat Neurosci. 2022 Mar;25(3):285-294.	Mouse	brain	8	Nervous system	Through in vivo barcoding of early progenitors to simultaneously profile cell phenotypes and clonal relations in the mouse brain using single-cell and spatial tran_x0002_scriptomics.
Human distal lung maps and lineage hierarchies reveal a bipotent progenitor	https://doi.org/10.1038/s41586-022-04541-3	PMID: 35355018	Kadur Lakshminarasimha Murthy P, Sontake V, Tata A, Kobayashi Y, Macadlo L, Okuda K, Conchola AS, Nakano S, Gregory S, Miller LA,	Nature. 2022 Apr;604(7904):111-119	Human	lung	2	immune system	By using spatial transcriptomics and single-cell profling of microdissected distal airways distinct cell types in terminal and respiratory bronchioles (TRBs) were identified.
Spatiotemporal transcriptomic atlas of mouse organogenesis using DNA nanoball-patterned arrays	https://www.cell.com/cell/fulltext/S0092-8674(22)00399-3?_returnURL=https%3A%2F%2Flinkinghub.elsevier.com%2Fretrieve%2Fpii%2FS0092867422003993%3Fshowall%3Dtrue	PMID: 35512705	Ao Chen, Sha Liao, Mengnan Cheng, Kailong Ma	Cell.. 2022 May 12;185(10):1777-1792.e21	Mouse	embryo	3	embryo
Mapping the developing human immune system across organs	https://www.science.org/doi/10.1126/science.abo0510	PMID: 35549310	Chenqu Suo, Emma Dann, Issac Goh, Laura Jardine	Science. 2022 Jun 3;376(6597)	Human	lymphoid	10	immune system	The author profiled nine prenatal tissues combining single-cell RNA sequencing, antigen-receptor sequencing, and spatial transcriptomics to reconstruct the developing human immune system
Spatial organization of the somatosensory cortex revealed by osmFISH	https://doi.org/10.1038/s41592-018-0175-z	PMID: 30377364	Codeluppi S, Borm LE, Zeisel A, La Manno G, van Lunteren JA, Svensson CI, Linnarsson S.	Nat Methods. 2018 Nov;15(11):932-935.	Mouse	brain	1	Nervous system	A cyclic single-molecule fluorescence in situ hybridization methodology to map cell type-specific markers on large tissue areas.
Molecular, spatial, and functional single-cell profiling of the hypothalamic preoptic region	http://dx.doi.org/10.1126/science.aau5324	PMID: 30385464	Moffitt JR, Bambah-Mukku D, Eichhorn SW, Vaughn E, Shekhar K, Perez JD, Rubinstein ND, Hao J, Regev A, Dulac C, Zhuang X.	Science. 2018 Nov 16;362(6416):eaau5324.	Mouse	brain	181	Nervous system	In situ gene expression profiling of single cells reveals the molecular identity, spatial organization and function of neurons in the mouse hypothalamic preoptic region.
Spatiotemporal dynamics of molecular pathology in amyotrophic lateral sclerosis	https://doi.org/10.1126/science.aav9776	PMID: 30948552	Maniatis S, Äijö T, Vickovic S, Braine C, Kang K, Mollbrink A, Fagegaltier D, Andrusivová Ž, Saarenpää S, Saiz-Castro G, Cuevas M, Watters A, Lundeberg J, Bonneau R, Phatnani H.	Science. 2019 Apr 5;364(6435):89-93.	Mouse	spinal cord	429	Nervous system	Spatial transcriptomics measurements in mouse spinal cords uncovered the spatiotemporal ordering of molecular events in amyotrophic lateral sclerosis.
Integrating microarray-based spatial transcriptomics and single-cell RNA-seq reveals tissue architecture in pancreatic ductal adenocarcinomas	https://doi: 10.1038/s41587-019-0392-8.	PMID: 31932730	Moncada R, Barkley D, Wagner F, Chiodin M, Devlin JC, Baron M, Hajdu CH, Simeone DM, Yanai I.	Nat Biotechnol. 2020 Mar;38(3):333-342.	Human	pancreas	10	Digestive system	The author introduced a multimodal intersection analysis method and applied to primary pancreatic tumors. The subpoplulation of multiple cell types and colocalization of inflammatory fibroblasts and cancer cells were identified.
Multimodal Analysis of Composition and Spatial Architecture in Human Squamous Cell Carcinoma	https://doi.org/10.1016/j.cell.2020.05.039	PMID: 32579974	Ji AL, Rubin AJ, Thrane K, Jiang S, Reynolds DL, Meyers RM, Guo MG, George BM, Mollbrink A, Bergenstråhle J, Larsson L, Bai Y, Zhu B, Bhaduri A, Meyers JM, Rovira-Clavé X, Hollmig ST, Aasi SZ, Nolan GP, Lundeberg J, Khavari PA.	Cell. 2020 Jul 23;182(2):497-514.e22.	Human	skin	10	Integumentary system	Integration of high-dimensional multi_x0002_omics approaches to characterize human cutaneous squamous cell carcinoma identifies a tumor-specific keratinocyte population as well as the immune infiltrates and heterogeneity at tumor leading edges.
Molecular atlas of the adult mouse brain	https://doi.org/10.1126/sciadv.abb3446	PMID: 32637622	Ortiz C, Navarro JF, Jurek A, Märtin A, Lundeberg J, Meletis K	Sci Adv. 2020 Jun 26;6(26):eabb3446.	Mouse	brain	75	Nervous system	The whole-brain spatial transcriptomics was emploied to establish a molecular atlas which formally defined the spatial organization of brain regions.
Spatial Transcriptomics and In Situ Sequencing to Study Alzheimer’s Disease	https://doi.org/10.1016/j.cell.2020.06.038	PMID: 32702314	Chen WT, Lu A, Craessaerts K, Pavie B, Sala Frigerio C, Corthout N, Qian X, Laláková J, Kühnemund M, Voytyuk I, Wolfs L, Mancuso R, Salta E, Balusu S, Snellinx A, Munck S, Jurek A, Fernandez Navarro J, Saido TC, Huitinga I, Lundeberg J, Fiers M, De Strooper B.	Cell. 2020 Aug 20;182(4):976-991.e19.	Mouse	brain	40	Nervous system	A combination of spatial transcriptomics and in situ sequencing on mouse and human brain demonstrates plaque-induced gene (PIG) and oligodendrocyte gene (OLIG) responses are conserved over different neurodegenerative diseases
Spatial Transcriptomics Reveals Genes Associated with Dysregulated Mitochondrial Functions and Stress Signaling in Alzheimer Disease	https://doi.org/10.1016/j.isci.2020.101556	PMID: 33083725	Navarro JF, Croteau DL, Jurek A, Andrusivova Z, Yang B, Wang Y, Ogedegbe B, Riaz T, St繪en M, Desler C, Rasmussen LJ, T繪njum T, Galas MC, Lundeberg J, Bohr VA.	iScience. 2020 Sep 15;23(10):101556.	Mouse	brain	48	Nervous system	Spatially resolved transcriptomics was used to identify molecular targets in the structured layers of the hippocampus and olfactory bulbs that may contribute to early hippocampal synaptic deficits and olfactory dysfunction in AD mice.
A spatially resolved brain region- and cell typespecific isoform atlas of the postnatal mouse brain	https://doi.org/10.1038/s41467-020-20343-5	PMID: 33469025	Joglekar A, Prjibelski A, Mahfouz A, Collier P, Lin S, Schlusche AK, Marrocco J, Williams SR, Haase B, Hayes A, Chew JG, Weisenfeld NI, Wong MY, Stein AN, Hardwick SA, Hunt T, Wang Q, Dieterich C, Bent Z, Fedrigo O, Sloan SA, Risso D, Jarvis ED, Flicek P, Luo W, Pitt GS, Frankish A, Smit AB, Ross ME, Tilgner HU.	Nat Commun. 2021 Jan 19;12(1):463.	Mouse	brain	1	Nervous system	Spatial transcriptomics and long-read sequencing yield a spatially resolved splicing map for mouse hippocampus and prefrontal cortex in single-cell resolution.
Transcriptome-scale spatial gene expression in the human dorsolateral prefrontal cortex	https://doi.org/10.1038/s41593-020-00787-0	PMID: 33558695	Maynard KR, Collado-Torres L, Weber LM, Uytingco C, Barry BK, Williams SR, Catallini JL 2nd, Tran MN, Besich Z, Tippani M, Chew J, Yin Y, Kleinman JE, Hyde TM, Rao N, Hicks SC, Martinowich K, Jaffe AE.	Nat Neurosci. 2021 Mar;24(3):425-436.	Human	brain	12	Nervous system	10x Genomics Visium platform was used to define the spatial topography of gene expression in the six-layered human dorsolateral prefrontal cortex.
Molecular architecture of the developing mouse brain	https://doi.org/10.1038/s41586-021-03775-x	PMID: 34321664	La Manno G, Siletti K, Furlan A, Gyllborg D, Vinsland E, Mossi Albiach A, Mattsson Langseth C, Khven I, Lederer AR, Dratva LM, Johnsson A, Nilsson M, Lönnerberg P, Linnarsson S.	Nature. 2021 Aug;596(7870):92-96.	Mouse	brain	25	Nervous system	A single-cell transcriptomic atlas of the embryonic mouse brain between gastrulation and birth was reported based on single-cell RNA-seq and the spatial expression patterns of key development genes was mapped by in situ mRNA sequencing.
Neuroinflammatory astrocyte subtypes in the mouse brain	https://doi.org/10.1038/s41593-021-00905-6	PMID: 34413515	Hasel P, Rose IVL, Sadick JS, Kim RD, Liddelow SA.	Nat Neurosci. 2021 Oct;24(10):1475-1487.	Mouse	brain	6	Nervous system	Spatial transcriptomics and in situ hybridization helped to tract the astrocytes inflammatory transition process over time, its heterogeneity at the single-cell level and the spatially sub-states distrubution in brain.
Dissecting mammalian spermatogenesis using spatial transcriptomics	https://doi.org/10.1016/j.celrep.2021.109915	PMID: 34731600	Chen H, Murray E, Sinha A, Laumas A, Li J, Lesman D, Nie X, Hotaling J, Guo J, Cairns BR, Macosko EZ, Cheng CY, Chen F.	Cell Rep. 2021 Nov 2;37(5):109915.	Mouse	testicle	6	Reproductive system	The authors generate a spatial transcriptome atlas of the mammalian testis at near-single-cell resolution that recapitulates spermatogenesis by accurately localizing testicular cell types and reconstructing tissue structures.
Cell2location maps fine-grained cell types in spatial transcriptomics	https://doi.org/10.1038/s41587-021-01139-4	PMID: 35027729	Kleshchevnikov V, Shmatko A, Dann E, Aivazidis A, King HW, Li T, Elmentaite R, Lomakin A, Kedlian V, Gayoso A, Jain MS, Park JS, Ramona L, Tuck E, Arutyunyan A, Vento-Tormo R, Gerstung M, James L, Stegle O, Bayraktar OA.	Nat Biotechnol. 2022 May;40(5):661-671.	Mouse	brain	5	Nervous system	Cell2location, a Bayesian model that can resolve fine-grained cell types in spatial transcriptomic data and create comprehensive cellular maps of diverse tissues.
Spatial CRISPR genomics identifies regulators of the tumor microenvironment	https://doi.org/10.1016/j.cell.2022.02.015	PMID: 35290801	Dhainaut M, Rose SA, Akturk G, Wroblewska A, Nielsen SR, Park ES, Buckup M, Roudko V, Pia L, Sweeney R, Le Berichel J, Wilk CM, Bektesevic A, Lee BH, Bhardwaj N, Rahman AH, Baccarini A, Gnjatic S, Pe'er D, Merad M, Brown BD.	Cell. 2022 Mar 31;185(7):1223-1239.e20.	Mouse	lung	4	immune system	A spatial functional genomics platform termed Perturb-map combines CRISPR pools, multiplex imaging, and spatial transcriptomics to enable the identification of genetic determinants of tumor composition, organization, and immunity.
				.
