# Supplementary material for: SPASCER: spatial transcriptomics annotation at single-cell resolution
Source: Nucleic Acids Res. 2022 Oct 16;51(D1):D1138–49. doi: 10.1093/nar/gkac889 (PMC9825565; doi:10.1093/nar/gkac889)
Supplement: gkac889_Supplemental_Files [file gkac889_supplemental_files.zip › Supplementary_table 2.xlsm]

## Sheet: Sheet1
Species	Tissue	CellType	Marker Genes					*Cell type annotations are listed at the bottom
Human	Kidney	Epithelial	SPATA22,CMC2,PAMR1
Human	Kidney	Podocytes	PLA2R1,NPHS2,CLIC5,NPHS1
Human	Kidney	PT_S1	CUBN,LRP2,SLC13A1,SLC5A12,Hmox1,Gatm
Human	Kidney	PT_S2	DLGAP1,ACSM3,Slc13a1,Slc5a12,Slc5a2
Human	Kidney	PT_ST	MIOX,GPX3,IL36B,SLC26A3
Human	Kidney	PT_Fibrinogen	FTL,FGA,FGB,Fga,Fgg,Fgb
Human	Kidney	PT_S3	GATM,PDZK1IP1,MT1G,AQP1
Human	Kidney	Decending_thin_Limb	SPP1,CRYAB,ID1,VCAM1,CPE
Human	Kidney	Thin_ascending_Limb	SLC16A7,CLDN10-AS1,MT2A,GADD45B,G0S2,EMP1,AKR1B1,TACSTD2,CLDN10,CLDN1
Human	Kidney	Thick_ascending_Limb	SLC12A1,UMOD,PP7080,KNG1,CLCNKA,ENOX1,STK32B,CASR
Human	Kidney	Distal_Convoluted_Tubule	SLC12A3,EGF,TRPM6,TMEM52B,Slc12a3,Trpm6,Pvalb
Human	Kidney	Connecting_Tubule	SLC8A1,HSD11B2,LINC01099,CALB1,Calb1,Wnk1,Slc8a1
Human	Kidney	Collecting_system_PrincipalCells	AQP2,LINC01482,KSR2,FOS,DNAJB1,JUN
Human	Kidney	Collecting_Duct_PrincipalCells	AQP3,FXYD4,KRT19,Aqp2,Scnn1g,Scnn1a
Human	Kidney	Collecting_Duct_IntercalatedCells	SLC4A1,WBSCR17,SLC26A4,SLC4A9,ATP6V0D2,SLC26A7,FOXI1,CALCA,KIT,TMEM213,Spink8,Atp6v1g3,Slc26a4
Human	Kidney	Endothelial_Cells	PROX1,MMRN1,SEMA3A
Human	Kidney	VSM	TAGLN,ACTA2,MYH11,MCAM,NTRK3,Tagln,Acta2,Myl9
Human	Kidney	ImmuneCells_Macrophages	CD163,IL7R
Human	Liver	Endothelial	PTPRB,ELTD1,CCL14,STAB2,GPR116
Human	Liver	Fibroblast	MIR143HG,HHIP,COL3A1,COL1A2,PLA2G5
Human	Liver	Hepatocyte	CYP2C8,CYP3A4,CYP2E1,CP,CYP3A43
Human	Liver	Cholangiocyte	DCDC2,SCGN,CFTR,BICC1,ITGB8
Human	Liver	cDC2	FCER1A,CD1C,CD1E,CLEC10A,PPP1R14A
Human	Liver	Migratory cDC	CCL19,CCL22,LAMP3,LAD1,CCR7
Human	Liver	Monocyte	CD300E,FCN1,RP11-290F20.3,EREG,LILRA5
Human	Liver	Neutrophil	FCGR3B,CMTM2,S100P,PTGS2,CXCR2
Human	Liver	Basophil	TPSAB1,CMA1,CPA3,RP11-354E11.2,CTSG
Human	Liver	Res.NK	XCL1,KLRC1,IL2RB,NCR1,TOX2
Human	Liver	Circ.NK	FGFBP2,GNLY,CX3CR1,GZMB,GPR56
Human	Liver	T cell	IL7R,CD40LG,CD3D,CD3G,CD8B
Human	Liver	pDCs	SCT,LRRC26,LILRA4,MAP1A,PTCRA
Human	Liver	Bcell	VPREB3,FCRL1,RP11-693J15.5,LINC00926,FCRLA
Human	Liver	Plasma	RP11-731F5.2,IGJ,IGLL5,TNFRSF17,RP11-16E12.2
Human	Liver	Macrophage	NDST3,CD5L,LILRB5,SDC3,FOLR2
Human	Liver	cDC1	CLEC9A,TACSTD2,IDO1,WDFY4
Human	Uterus	Perivascular	ACTA2,MYH11,RGS5
Human	Uterus	Ciliated	EPCAM,FOXJ1,PIFO
Human	Uterus	Lymphoid	PTPRC,CD3G,NCAM1
Human	Uterus	Myeloid	PTPRC,CD14,CSF1R
Human	Uterus	Lumenal	EPCAM,LGR5,PTGS1
Human	Uterus	SOX9 Epithelial	EPCAM,SOX9,MMP7
Human	Uterus	Glandular	EPCAM,SCGB2A2,SLC18A2,PAEP
Human	Uterus	Endothelial Aartery	CD34,SEMA3G,GJA5
Human	Uterus	Endothelial vein	CD34,ACKR1,PLVAP
Human	Uterus	SMC	ACTA2,myh11,lefty2,actg2
Human	Uterus	Fibroblast	ACTA2,IGF1,PCOLCE,C7,OGN
Human	Uterus	Nondecidualized endometrial	ACTA2,IGF1,PCOLCE,MMP11,SFRP1
Human	Uterus	Decidualized endometrial	ACTA2,IGF2,PCOLCE,DKK1,FOXO1
Human	Immune	DCs	CD1C,CD14,CD68,EREG,IL1B
Human	Immune	B cells	MS4A1,CD19,CD69
Human	Immune	CD8 T	CD69,CD3G,CD8A,HMGB2,CCL5,CXCR4,IL7R,NKG7,GZMA
Human	Immune	CD4 T	CD69,CD3G,IL7R,CXCR4,CD4,CXCR5,FOXP3
Human	Immune	Cycling lymphocytes	CD69,MKI67,HMGB2,CCL5
Human	Immune	Peripheral Nk	FCGR3A
Human	Immune	T helper	CCR7,SELL,IL7R
Human	Immune	Mast cells	CD69,MS4A2,KIT,CSF1
Human	Intestine	CD4_T	CD4
Human	Intestine	Tregs	FOXP3
Human	Intestine	CD8_T	CD8A
Human	Intestine	MAIT	SLC4A10
Human	Intestine	Bcell	CD79A
Human	Intestine	Plasma	MZB1
Human	Intestine	Myeloid	LYZ
Human	Intestine	Neurtrophils	FCGR3B
Human	Intestine	NK	KLRC1
Human	Pancreas	Acinar cells	PRSS1,AMY2B
Human	Pancreas	Ductal	KRT19,PROM1,ACE2
Human	Pancreas	Endocrine cells	CHGA
Human	Pancreas	Endothelial cells	B2M
Human	Pancreas	Fibroblasts	ACTA2
Human	Pancreas	Macrophages	AIF1
Human	Pancreas	Mast cells	KIT
Human	Pancreas	mDCs	CD14
Human	Pancreas	Monocytes	CD14
Human	Pancreas	pDCs	BDCA-2,BDCA-4,CD45RA,CD123,ILT-7,TLR7,TLR9
Human	Bladder	ACTA2_Fibroblast	ACTA2
Human	Bladder	CD20_Bcell	CD20
Human	Bladder	CD8 T	CD8A,NKG7,GZMA
Human	Bladder	CDH12_Epithelial	CDH12,KRT20
Human	Bladder	Cycling_Epithelial	KRT7,CD44,PPARG
Human	Bladder	DCs	CD1C,CD14,CD68,EREG,IL1B
Human	Bladder	Endothelial	CD31,CD49a,aSMA
Human	Bladder	FAP_Fibroblast	FAP
Human	Bladder	Inflam_Macrophage	CD68,GZMB,CDH18
Human	Bladder	KRT13_Epithelial	KRT13
Human	Bladder	KRT6A_Epithelial	KRT6A,KRT6B
Human	Bladder	MHCII_Macrophage	MHCII
Human	Bladder	Naive_Tcell	CD45RA, CCR7, CD62L, CD127, and CD132.
Human	Bladder	PDGFRB_Fibroblast	PDGFRB
Human	Bladder	PDPN_Fibroblast	PDPN
Human	Bladder	Plasma	MZB1
Human	Bladder	Tregs	CD45,CD3e,HLA-DRA
Human	Bladder	UPK_Epithelial	UPK1A,UPK1B
Human	Heart	Erythrocytes	HBA1
Human	Heart	Epicardial cells	ALDH1A2,, LRP2, and ITLN1
Human	Heart	Fibroblast-like	COL9A2,RSPO3,LUM,COX4I2
Human	Heart	Smooth muscle cells	FBLN5,OGN
Human	Heart	Endothelium / pericytes	CLDN5
Human	Heart	Myoz2-enriched cardiomyocytes	MYOZ2
Human	Heart	Immune cells	PTPRC
Human	Heart	Capillary endothelium	TMEM100
Human	Heart	Ventricular cardiomyocytes	MYH7
Human	Heart	Atrial cardiomyocytes	MYH6
Human	Heart	Cardiac neural crest cells	ISL1,STMN2
Human	Heart	Schwann progenitor cells	ALDH1A1
Human	Breast	Basal epithelial cell	ACTA2, KRT14, KRT5, MYLK, TP63
Human	Breast	B/plasma cells	IGHA1, IGLC2, IGHG4, IGLC3, IGKC,
Human	Breast	Adipose	FABP4, ADH1B, ADIPOQ, PLIN1,
Human	Breast	Breast glands	APOD, SCGB2A2, AZGP1, LTF
Human	Breast	Connective Tissue	COL4A1, COL12A1, COL5A2, FN1, FASN
Human	Breast	Immune	HLA-D* genes,PTPRC
Human	Breast	CAFs (cancer_x0002_associated fibroblasts)	DCN,LUM,APOD,SFRP2
Human	Breast	T cells	IFIT1,CCR7,IL7R,KI67
Human	Breast	Endothelial	PLVAP,VWF,AQP1,RAMP3,RAMP2
Human	Breast	PVL (Perivascular like cells)	ACTA2,TAGLN,NDUFA4L2,MYL9,SOD3
Human	Breast	B cells	MS4A1,CD19,CD69
Human	Breast	NK cells	AREG,NKG7,GZMB,CCL4
Human	Breast	Macrophage	CXCL10,EGR1,APOC1,CCL18
Human	Breast	Monocytes	IL1B,S100A9
Human	Breast	Cycling_Myeloid	KI67
Human	Breast	DCs	CLEC9A,CD1C,IRF7
Human	Breast	Myoepithelial	KRT14,KRT17,KRT5,C2orf40,MYLK
Human	Breast	Luminal	KRT15,LTF,CCL28,SFRP1,MMP7,GABRP
Human	Breast	Plasma	IGHG1,MZB1,IGHG4,JCHAIN
Human	Breast	Cancer	ERBB2
Human	Lung	Aerocyte	SPARCL1,HPGD,IL1RL1,EDNRB,CLDN5
Human	Lung	Artery	IGFBP3,DKK2,PTPRB
Human	Lung	AT1	AGER,RTKN2
Human	Lung	AT2	SFTPA2,SFTPC,HHIP
Human	Lung	B cells	MS4A1,CD79A,CD37,CD83
Human	Lung	Bronchial Vessel	TMEM100,VWF,PRSS23,POSTN
Human	Lung	CD4 T	CD3D,IL32,IL7R,TNFAIP3,CD69
Human	Lung	CD8 T	CCL5,CD3D,IL32,IL7R,CD69
Human	Lung	Ciliated	EPCAM,FOXJ1,PIFO
Human	Lung	Classical Monocyte	AIF1,LST1,EREG,LYZ
Human	Lung	DCs	HLA-DPB1,C1QB,HLA-DRA
Human	Lung	Deuterosomal	FOXJ1,SERPINA1(lack)
Human	Lung	Differentiating Basal	KRT5
Human	Lung	FOXJ1+ Secretory	FOXJ1
Human	Lung	gCap(General Capillary)	HBA2,FCN3,SLC6A4
Human	Lung	Immature AT1	RNASE1,AGER
Human	Lung	Lymphatic	GNG11,MMRN1,CCL21
Human	Lung	Macrophage	FABP4,APOE,APOC1,CCL18
Human	Lung	MUC5AC+ MUC5B+ Epithelial cell	LTF,MUS5B,SCGB1A1,MUC5AC
Human	Lung	MUC5B+ Epithelial cell	LTF,MUS5B,SCGB1A1
Human	Lung	Neuroendocrine	GRP,CALCA,PCSK1N,SEC11C
Human	Lung	Neutrophils	DEFA3,S100A12
Human	Lung	NK cells	GNLY,NKG7,GZMB,CCL4
Human	Lung	Plasma	IGKC,IGHA1,IGLC2,IGLC3
Human	Lung	Platelet	CA1,HBB,HBA1,HBA2
Human	Lung	Proliferating AT2	RNASE1,SFTPC,SFTPA1,SFTPA2
Human	Lung	SFTPB- KRT5+ Basal	KRT5,TP63
Human	Lung	SFTPB+ KRT5- Basal	KRT5(lack),TP63,SFTPB,RNASE1(lack),SERPING1
Human	Lung	SFTPB+ KRT5_low Basal	KRT5,TP63,SFTPB,SERPING1
Human	Lung	SFTPB+ SCGB3A2+ SCGB1A1- Epithelial cell	SFTPB,RNASE1,SERPING1,SCGB3A2
Human	Lung	SFTPB+ SCGB3A2+ SCGB1A1+ Epithelial cell	SCGB1A1,SFTPB,RNASE1,SCGB3A2
Human	Lung	SFTPC+ SCGB3A2+ Epithelial cell	SFTPB,RNASE1,SERPING1,SEPRINA1,NAPSA
Human	Lung	Vein	ACKR1
Human	Lung	Nonclassical Monocyte	COL4A1,AIF1,LST1,IFI30
Human	Lung	Endothelial	PECAM1,LGALS9
Human	Skin	AS DC (AXL+SIGLEC6+ dendritic cells)	AXL, SIGLEC6,,LGALS9,LILRB4,IDO1
Human	Skin	B Cell	CD20
Human	Skin	CD1C	CD1C,LGALS9,VISTA
Human	Skin	CD4_Exh	LAG3,PDCD1,HAVCR2,CTLA4,CD40LG
Human	Skin	CD4_Naive	CD28
Human	Skin	CD4_Pre_Exh	BTLA,CD40LG
Human	Skin	CD4_RGCC	RGCC
Human	Skin	CD8_EM	GZMK,GZMA,IFNG
Human	Skin	CD8_EMRA	NKG7,GNLY,PRF1
Human	Skin	CD8_Exh	GZMA,GZMB,LAG3,TIGIT,ENTPD1,KLRC1,LAYN
Human	Skin	CD8_Naive	CD40LG
Human	Skin	CLEC9A(CLEC9A positive dendritic cells)	CLEC9A,IDO1,VISTA,LGALS9,TDO2,CD276
Human	Skin	Endothelial	CD34
Human	Skin	Fibroblast	COL1A1, COL1A2, LUM
Human	Skin	Keratinocyte	COL17A1
Human	Skin	LC(langerhans cells)	LGALS9,VISTA
Human	Skin	Macrophage	HLA-DR,CD68,CD163,LILRB2,LILRB4
Human	Skin	MDSC(myeloid-derived suppressor cells)
Human	Skin	Melanocyte	MLANA, DCT,
Human	Skin	Mig_CD1C	PD-L1,PD-L2,VISTA,LAGALS9,TNFRSF14
Human	Skin	Mig_CLEC9A	PD-L1,IDO1,VISTA,LGALS9
Human	Skin	Mig_LC	IDO1,LGALS9
Human	Skin	NK cells	KLRC1,HAVCR2,CNLY,PRF1,NKG7
Human	Skin	pDCs	LILRB4,LGALS9
Human	Skin	Tregs	FoxP3,CD28,TNFRSF9,CD27,TNFRSF4,LAYN,CTLA4
Human	Skin	TSK(tumor-specific keratinocyte)	MMP10,INHBA,PTHLH,MAGEA4,FEZ1,NT5E,IL24,LAMC2,KCNMA,SLITRK6
Human	Skin	Tumor_KC_Basal	VISTA,CD276,TNFRSF14
Human	Skin	Tumor_KC_Cyc	VISTA,CD276
Human	Skin	Tumor_KC_Diff	VISTA
Human	Skin	Epithelial	KRT5, KRT14, KRT1,KRT10
Human	Skin	Myeloid	LYZ and MHC class II genes
Human	Skin	GMP(granulocyte-monocyte progenitor cells)	PTCRA,P2RY6,PLD4
Human	Skin	HSC_CD34 (CD34 positive Hematopoietic stem cells)	CD34,HLA-DRB5,RGS1
Mouse	Brain	Astrocytes	Aqp4,Aldoc,Gfap,Clu,Apoe,Hes5,Dio2,Agt,Sparcl1,Glul,Itih3,Aldh1l1,Slc1a3
Mouse	Brain	Neurons	Rtn1,Syt1,Calm2,Camk2b,Chgb,Camk2a,Meg3,Snhg11,Slc17a7,Grin2b,Grin2a
Mouse	Brain	Endothelial_cell	Cldn5,Itm2a,Ly6c1,Bsg,Flt1,Pltp,Klf2,Slco1a4,Igfbp7
Mouse	Brain	Microglia	C1qa,C1qb,C1qc,Ctss,Hexb,P2ry12,Tyrobp,Trem2,Apose,Cst3
Mouse	Brain	Oligodendrocytes_OPCs	Mbp,Mobp,Plp1,Kif5a,Plekhb1,Stmn1,Qdpr,Pdgfra,Pllp,Olig1,Gjc3,Neu4
Mouse	Brain	Pericytes	Vtn,Igfbp7,Cald1,Ndufa4l2,Higd1b,Myl9,Gng11,Cspg4,Pdgfrb,Rgs5
Mouse	Brain	Blood_cells	Alas2,Hba-a2,Hbb-bt,Hba-a1,Hbb-bs
Mouse	Brain	Apical_progenitors	Sox2,Pax6,Hes5
Mouse	Brain	Immature_Neurons	Neurod2,Neurod6,Tubb3
Mouse	Brain	Migrating_neurons	Nrp1,Neurod1
Mouse	Brain	Cajal_Retzius_cells	Reln,Lhx5
Mouse	Brain	Interneurons	Dlx2,Gad1
Mouse	Brain	Ependymocytes	Foxj1
Mouse	Brain	Oligodendrocytes	Olig1,Olig2,Pdgfra
Mouse	Brain	Cycling_glial_cells	Pcna,Top2a
Mouse	Brain	VLMC	Lgals1,Col3a1,Lum
Mouse	Brain	Intermediate_progenitors	Eomes
Mouse	Brain	Excitatory_neurons	Neurod2
Mouse	Brain	Glial_cells	Apoe
Mouse	Intestine	Pericytes	KCNJ8,ABCC9,BGN,CCDC3,NDUFA4L2,RGS5,THY1
Mouse	Intestine	Muscularis	DES,CNN1,ACTG2,MYH11,TAGLN
Mouse	Intestine	Fibroblasts	PDGFRA,COL1A1,VCAN,MFAP4,LUM,FOXF1
Mouse	Intestine	MyoFibroblasts	PITX1,LINC01082
Mouse	Intestine	Mesothelium	UPK3B,KLK11,WT1,MSLN
Mouse	Intestine	Epithelium	FABP1,MT1G,APOA1,EPCAM
Mouse	Intestine	Immune	CCL3,PTPRC,HLA-DRA,CD74
Mouse	Intestine	Endothelium	CLDN5,CDH5,C2CD48,PECAM1,RAMP2
Mouse	Intestine	Neural	PLP1,PHOX2B,S100B,HAND2
Mouse	Kidney	PT_S3_OS	Slc3a1,Aqp1,Slc5a8,Pdzk1,Lrp2,Slc22a12,Aldob
Mouse	Kidney	PT_S3_C	Miox,Slc34a1,Slc22a6
Mouse	Kidney	Urothelium	Slc14a1
Mouse	Kidney	Fibroblasts	Col1a1,Col1a2,Igfbp7,C3
Mouse	Kidney	Endothelial	Pecam1,Plvap,Vcam1
Mouse	Kidney	T_Lymphocytes	Cd3g,Cd8b1,Cd8a,Cd4
Mouse	Kidney	B_Lymphocytes	Cd79a,Cd79b
Mouse	Kidney	NK	Nkg7,Gzmb,Gzma
Mouse	Kidney	PDC	Siglech
Mouse	Kidney	Neutrophils	Cd14,Junb,Lcn2,S100a9,Ifitm6,Mcemp1,Alox5ap,Spi1,Retnlg,S100a6,Ifitm3
Mouse	Kidney	RedBloodCells	Hba-a1,Hba-a2,Hbb-bt
Mouse	Kidney	Nephric_duct	Gata3,Wfdc2,Cldn6,Mecom,Emx2,Cldn7,Spint2
Mouse	Kidney	Mesonephric_tubule	Wnt,Wt1,Hoxb9,Cdkn1c,Des,Hoxc8
Mouse	Kidney	Intermediate_mesoderm	Col1a2,Dlk1,Peg3,Meg3,H19
Mouse	Kidney	Taibub	Hoxd11,Rspo3,Sparcl1,2610528A11Rik,Hoxc10
Mouse	Kidney	Hindgut	Foxa2,Cdx1,Cdx2,Cer1
Mouse	Kidney	Neural	Neurog1
Mouse	Kidney	Pharyngeal_ctoderm	Tbx1
Mouse	Liver	Endothelial	Mmrn2,Ptprb,Cldn5,Btnl9,Oit3
Mouse	Liver	Fibroblast	Nrxn1,Carmn,Gli3,Nr1h5,Ntm
Mouse	Liver	Hepatocyte	Fabp1,Apoa2,Mup20,Serpina1e,Ttr
Mouse	Liver	Cholangiocyte	Ankrd1,Ddit4l,1700011H14Rik,Cldn7,Slc5a1
Mouse	Liver	HsPCs	Chrm3,Klf5,Prom1,5330417C22Rik,Parm1
Mouse	Liver	cDC2	Cd209a,Mgl2,Tnip3,H2-Oa,Slc36a3os
Mouse	Liver	Basophil	Fcer1a,Cyp11a1,Cpa3,Cd200r3,Il6
Mouse	Liver	NK	Klra4,Klra8,Eomes,Cma1,Klra3
Mouse	Liver	ILC1	Gzmc,Cd200r2,Klrb1b,Xcl1,Ncr1
Mouse	Liver	Tcell	Cd3g,Cd3e,Skap1,Cd3d,Gm2682
Mouse	Liver	pDCs	Pgam2,Siglech,Klk1,Cox6a2,Klk1b27
Mouse	Liver	Bcell	Cd79a,Ms4a1,Pax5,Fcmr,Fcer2a
Mouse	Liver	cDC1	Xcr1,Itgae,Rab7b,Naaa,Flt3
Mouse	Liver	Neutrophil	Stfa2l1,S100a9,S100a8,Retnlg,Il1f9
Mouse	Liver	Monocyte	Chil3,F13a1,Gm9733,Gm21188,Ly6i
Mouse	Liver	Migratory cDC	Nudt17,Slco5a1,Cacnb3,Il12b,Apol7c
Mouse	Liver	KCs	Cd5l,Clec4f,Vsig4,Kcna2,Kcnj16
Mouse	Embryo	Cardiac muscle lineages	Hcn4,Ctnna3,Myl2,Myocd,Tbx20,Ryr2
Mouse	Embryo	Cholinergic neurons	Slit2,Chat,Slit3
Mouse	Embryo	Chondroctye progenitors	Dlk1
Mouse	Embryo	Chondrocytes & osteoblasts	ITGA11,Lamc3,ATP1A2,Epha7
Mouse	Embryo	Endothelial cells	Col4a1,Pecam1
Mouse	Embryo	Epithelium	Epcam\
Mouse	Embryo	Erythroid lineage
Mouse	Embryo	Excitatory	Neurod6,Car10,Neurod2,Ntng1
Mouse	Embryo	Hepatocytes	Apoa2,Hoga1,Afp
Mouse	Embryo	Inhibitory neuron	Pax2,Sl6a5
Mouse	Embryo	Intermediate Mesoderm	Mylk,Ednra,Wt1
Mouse	Embryo	Isthmic organizer cells	Fgf17,Fgf8,Pax5
Mouse	Embryo	Megakaryocytes	Itgb3,Itg2b,Ppbp
Mouse	Embryo	Mesenchyme	Col1a1
Mouse	Embryo	Myocytes	Acta2,Tpm2
Mouse	Embryo	Neural progenitor cells	Pax6,Sox2,Prmt8
Mouse	Embryo	Neural tublar cell	Scube2,Foxb1,Prtg
Mouse	Embryo	Notochord cells	Ntn1,Lmx1a,Shh
Mouse	Embryo	Oligodendrocyte	Olig2
Mouse	Embryo	Postmitotic premature neurons	Nrn1,Grem2,Nkx6-3
Mouse	Embryo	Schwann cell precursor	Cdh19,Plp1
Mouse	Embryo	Sensory neurons	Syt13,Pcbp3,Dcx
Mouse	Embryo	White blood cells	Selenop,Apoe,Ly86
Mouse	Lung	Neutrophils	Ly6g,CD11b,S100a8
Mouse	Lung	Basophil	Cd200r3,Fcer1a
Mouse	Lung	pDC	Siglech
Mouse	Lung	T cells	Cd4,Cd45,Cd3e
Mouse	Lung	B cells	Cd19,B220
Mouse	Lung	NK cells	Ncr1,Nkg7,Gzma
Chicken	Heart	Cardiomyocyte	TNNC1,TNNT2
Chicken	Heart	DCs	TMSB4X,IFI6
Chicken	Heart	Endothelial cells	CD34,PECAM1,CDH5
Chicken	Heart	Epicardial cells	TGFB2,ALDH1A2
Chicken	Heart	Erythrocytes	HBZ
Chicken	Heart	Fibroblast cells	POSTN,COL3A1,DCN
Chicken	Heart	Macrophages	LCP1,CSF1R
Chicken	Heart	Mitochondria enriched cardiomyocytes	MYH1,TNNC1,TNNT2,IRX4,NKX2-5
Chicken	Heart	Myocardial progenitor cells	TNNC1,TNNT2,IRX4,NKX2-5
Chicken	Heart	Smooth muscle cells	FBLN5,OGN
Chicken	Heart	TMSB4X high cells	TMSB4X
Chicken	Heart	Valeve	MSX1,SOX9
Zebrafish	Skin	Erythrocytes	chga,plagl2,chga
Zebrafish	Skin	KCs	arl11,cd74a,cd74b
Zebrafish	Skin	Macrophages	mapk11,mapk12b
Zebrafish	Skin	Neutrophils	krt18,krt8
Zebrafish	Skin	T cells	fli1a,myb,pde7a
ASDC	AXL+SIGLEC6+ (AS) dendritic cells (DCs)
CD_IC	collecting duct intercalated cells
CD_PC	collecting duct principal cells
CD1C	CD1C positive dendritic cells
CD4_Exh	exhausted T cells
cDC1s	conventional dendritic cell 1
cDC2s	conventional dendritic cell 2
Ciliated LRG5	LRG5 positive ciliated cell
CLEC9A	CLEC9A positive dendritic cells
CMP	common myeloid progenitor
CNT	connecting tubules
DCs	dendritic cells
DCT	distal convoluted tubules
DG-GranuleNB	dentate gyrus granule neuroblast
GD T	gamma-delta T cells
GMP	granulocyte-monocyte progenitor cells
HSC_CD34	CD34 positive Hematopoietic stem cells
iPS_cells	induced pluripotent stem cells
KCs	keratinocytes
LC	langerhans cells
Ly6 high mono	Ly6 high monocyte
Ly6 low mono	Ly6 low monocyte
mDCs	migratory DCs
MDSC	myeloid-derived suppressor cells_x0002_
Mig_CD1C	migratory CD1C positive DCs
NH_d0	No hormone condition day 0
NK	natural killer
Oligo-OPC	oligodendrocyte precursor cells
pDCs	progenitor dendritic cells
PT	proximal tubule
PT_S1	S1 segment of PT
PT_S2	S2 segment of PT
PT_S3_C	cortical PT S3 cluster
PT_S3_OS	medullary PT S3 cluster
Secretory_Ctrl	secretory in control conditions
Secretory_NOTCHi	secretory in NOTCH-inhibitory conditions
Secretory_WNTi	secretory in WNT-inhibitory conditions
TAL	thick ascending limb
Treg	regulatory T cells
Tregs	regulatory T cells
TSK	tumor-specific keratinocyte
VLMC	vascular leptomeningeal cells
VSM	vascular smooth muscle cell
