# Supplementary material for: SPASCER: spatial transcriptomics annotation at single-cell resolution
Source: Nucleic Acids Res. 2022 Oct 16;51(D1):D1138–49. doi: 10.1093/nar/gkac889 (PMC9825565; doi:10.1093/nar/gkac889)
Supplement: gkac889_Supplemental_Files [file gkac889_supplemental_files.zip › Supplementary_table 3.xlsm]

## Sheet: Human
Bladder	Brain	Breast	Heart	Intestine	Liver	Lung	Pancreas	Prostate	Skin	Uterus
ACTA2	ACTG1			ACTA2	A2M	A2M		ACTG2		A2M		*Blue color means no consistent genes across the sub-datasets
ACTB	APLP1			ACTB	SERPINA3	SERPINA3				ABCA1
AEBP1	APOC1			ACTG1	ABAT	ACP5				ABL1
ANXA1	APOE			ACTN1	ACTB	ACTA2				ACLY
APOE	ATP1A1			ANXA4	ADH1A	ACTB				ACTA2
B2M	ATP1B1			APOE	ADH1B	ACTG1				ACTB
C1R	ATP2B1			ATP1A1	ADH1C	ACTG2				ACTG1
CD63	AZGP1			ZFP36L1	ADH4	ACTN4				ACTG2
CD74	B2M			CALD1	AEBP1	ACVRL1				ACTN4
COL1A1	CCND1			CD68	AGT	ADH1B				ACTN1
COL1A2	CALM1			CD81	AGXT	AEBP1				ADRA2C
COL3A1	CAMK2A			CDKN1A	AHSG	JAG1				AEBP1
COL6A2	CAMK2D			COL1A1	ALB	ALCAM				ALDH1A1
CST3	CCK			COL1A2	ALDH2	ALDH1A1				AMD1
DCN	CD74			COL3A1	ALDOB	ALDH3B1				ANXA2
SLC26A3	CHGA			COL4A1	AMBP	ALPL				ANXA5
EEF1A1	CHN1			COL4A2	ANG	SLC25A5				ANXA6
ELF3	CKB			COL6A2	APCS	ANXA2				APBB2
FAU	CLU			CLDN4	APOA1	ANXA5				APOC1
FN1	CNP			CST3	APOA2	APOC1				APOE
FTH1	COL1A1			CTSD	APOB	APOD				APP
FTL	COL1A2			DCN	APOC1	APOE				AQP1
IFI6	COX6C			EEF1A1	APOC2	AQP1				ARF1
GAPDH	CPE			FBLN1	APOC3	AQP3				ARF4
GPX3	CRYAB			FN1	APOC4	RHOA				RHOA
HLA-B	CST3			FOS	APOE	RHOB				RHOC
HSPA1A	CTSD			FTH1	APOH	ATP1B3				ARL2
IFI27	DPYSL2			FTL	AQP9	ATP2A2				ARSD
IGHG1	EEF1A1			GNAS	ARG1	ATP5F1E				ASS1
IGKC	ENO2			HMGN2	RHOB	ATP6V0C				RERE
ITGA5	FABP4			HSPB1	ASGR1	AZGP1				ATP2B4
LGALS1	FKBP1A			IGFBP5	ASS1	B2M				ATP5F1A
MGP	FN1			KRT8	SERPINC1	CFB				ATP5F1D
MMP2	FTH1			KRT18	ATOX1	BGN				ATP5F1E
MT2A	FTL			LAMB1	ATP5F1E	TSPO				B2M
MT-ATP6	GABRD			STMN1	ATP5ME	SERPING1				BDKRB2
MT-CO1	GAP43			LGALS1	ATP6V0C	C1QA				BGN
MT-CO2	GAPDH			LGALS3	AZGP1	C1QB				BOK
MT-CO3	GFAP			MARCKS	B2M	C1QC				ZFP36L1
MT-CYB	GPM6A			MDK	BAAT	C1R				ZFP36L2
MT-ND1	GPM6B			MFAP4	CFB	C1S				BTF3
MT-ND2	GPX3			MGP	BGN	C3				SERPING1
MT-ND3	GRIA2			CD99	BHMT	C7				C1QA
MT-ND4	HBA1			MT-ATP6	ZFP36L1	DDR1				C1R
NBL1	HBA2			MT-CO1	SERPING1	CALD1				C1S
NOTCH3	HBB			MT-CO2	C1QA	CALM1				C3
SERPINE1	HINT1			MT-CO3	C1S	CALM2				VPS51
PTMA	HLA-A			MT-CYB	C3	CALR				PTTG1IP
RNASE1	HLA-B			MT-ND1	C4BPA	CAPG				CALD1
RPL3	HLA-C			MT-ND3	C5	CAPS				CALR
RPL8	HPCA			MT-ND4	C7	CAV1				CANX
RPL10	HPCAL1			MYL6	CALM1	CAV2				CAV1
RPL11	HSP90AA1			MYLK	CALR	CD9				SERPINH1
RPL13	HSP90AB1			SERPINA1	CAT	CD14				CCND2
RPL18	IDS			CTSA	CBR1	CD34				CD9
RPL27	IFI27			PTMA	CD81	CD36				CD44
RPL30	IGFBP5			RPL4	CES1	CD44				CD63
RPL27A	IGHA1			RPL13	CLU	CD59				CD74
RPL32	IGKC			RPL26	COL1A2	CD68				CD81
RPL37A	IGLC2			RPL28	COL6A2	CD74				ADGRE5
RPL39	ITPKA			RPL34	COX7A2	CD81				CDC42
RPL41	KLC1			RPL37	CP	CD151				CDH11
RPLP0	KRT8			RPL41	CPS1	CDH5				CEBPD
RPLP1	KRT18			RPS3A	CRP	CDS1				CFL2
RPLP2	KRT19			RPS8	CST3	CEBPD				CTSC
RPS3	STMN1			RPS18	CTSB	CES1				CKB
RPS8	LGALS1			RPS27	CTSD	CETN2				CIRBP
RPS9	MAG			RPS28	CYP2A6	CFL1				CLU
RPS12	MAP1B			SAT1	CYP2B6	CTSC				CLK1
RPS13	MBP			SELENOP	CYP2C8	CHI3L2				CNN1
RPS14	MDH1			SELENOW	CYP2C9	CKB				CNN3
RPS15	SCGB2A2			SMTN	CYP2E1	CKS2				COL1A1
RPS19	MGP			SLC6A8	CYP3A4	CLU				COL1A2
RPS23	MOBP			SPARC	CYP3A5	TPP1				COL3A1
RPS27	MT2A			TAGLN	DCN	CNN1				COL4A1
RPS28	MT3			TIMP2	AKR1C1	COL1A1				COL4A2
RPS29	MT-ATP6			TMSB4X	DDT	COL1A2				COL5A1
S100A6	MT-ATP8			TPM1	DHCR24	COL3A1				COL5A2
CCL2	MT-CO1			TPM2	DUSP1	COL4A1				COL6A2
SPARC	MT-CO2			TPT1	ECHS1	COL4A2				COL6A3
TAGLN	MT-CO3			EZR	EEF1A1	COL6A1				COL12A1
TGFBI	MT-CYB			VIM	EEF2	COL6A2				COL15A1
THY1	MT-ND1			ZFP36	EGR1	COL6A3				COX6C
TPT1	MT-ND2			TUBA1A	EPHX1	COL8A1				COX7C
ZFP36	MT-ND3			SEMA3B	F9	COMP				CP
TUBA1A	MT-ND4			VAMP8	FABP1	COX6A1				CLDN3
ISG15	MT-ND4L			DGAT1	FAU	CP				CRYAB
SERF2	MT-ND5			TNFRSF14	FGA	CPE				CSNK2B
MYL9	MUC1			CES2	FGB	CLDN4				VCAN
IFITM3	NDUFA4			PDLIM1	FGG	CLDN3				CSRP1
SIK3	NEFM			TMSB10	FGL1	CPM				CST3
SEC61G	NEFH			MVP	FMO3	CRIP1				CSTB
RPL13A	NEFL			TUBA1B	FTH1	CRYAB				CTBP1
RPL36	NELL2			NDRG1	FTL	CSRP1				CTNNA1
NUPR1	NPY			MYL9	GAMT	CSRP2				CTNNB1
CHCHD3	NRGN			IFITM3	GAPDH	CST3				CTSB
AMBRA1	NSF			AGPAT2	GATM	CTSB				CTSH
APOO	PCDH8			STARD10	GC	CTSD				CTSK
MZT2B	PCP4			DSTN	GCHFR	CTSH				DCN
ARMC9	PFKP			EMILIN1	GGT5	CTSZ				ACE
VMP1	PGAM1			FSTL1	GLUD1	CYP4B1				DEFB1
LINGO1	SERPINE2			ETHE1	GLUL	CD55				DES
LENG8	PI4KA			BEX3	GPX2	DCN				CFD
SELENOM	PIN1			SLC40A1	GPX3	DES				DPYSL2
MAMDC2	PLP1			PRR13	CXCL2	CFD				S1PR3
NEAT1	PPP1R1A			TMEM141	GSN	DMBT1				EEF1A1
MALAT1	PPP3CA			TUBB	GSTA1	DNAH5				EEF1B2
OOEP	PRKCA			NEAT1	HLA-DRA	DPYSL2				EIF4A1
	PSD			PHGR1	HMGCS2	TSC22D3				EIF4G2
	PTGDS				HNRNPA2B1	DSP				ELF3
	PTMA				HP	DUSP1				CTTN
	PVALB				HPD	EBF1				EMX2
	QDPR				HPX	TYMP				EPAS1
	RASGRF2				HRG	EDNRB				ESR1
	RBP4				HSD17B4	EEF1A1				F3
	RNASE1				HSPG2	EEF1D				FABP5
	RPL4				IGFBP1	EEF2				FBLN1
	RPL10				IGFBP2	EGR1				FASN
	RPL11				IGFBP3	ELF3				FAU
	RPL12				IGFBP4	ELN				FBLN2
	RPL13				IGFBP5	EMP2				FBN1
	RPL19				IGFBP7	ENG				EFEMP1
	RPL30				IGHA1	EPAS1				FCGRT
	RPL29				IGHG4	STOM				FHL1
	RPL32				IGKC	EPHX1				FHL2
	RPL34				INSIG1	FABP4				FLNC
	RPL41				ITIH1	FBLN1				FTH1
	RPLP1				ITIH3	FAU				FTL
	RPS8				ITIH4	FBLN2				IFI6
	RPS12				JUND	EFEMP1				GABRP
	RPS21				KNG1	FBP1				GAPDH
	RPS24				KRT8	FCER1G				GAS6
	RTN1				MGP	FCGR3A				GBP2
	S100A10				MGST1	FCGRT				B4GALT1
	S100A11				MIF	FHL1				GJA1
	S100B				ALDH6A1	FKBP1A				GNB1
	SAA1				MT1E	FOXJ1				GPX3
	SCD				MT1F	FLNB				GPX4
	SCN1B				MT1G	FMO2				GRN
	SLC1A2				MT1M	FN1				PDIA3
	SNAP25				MT1X	FOLR2				GSN
	SNCB				MT2A	FTH1				GSTP1
	SNCA				MT-ATP6	FTL				HINT1
	SNCG				MT-ATP8	ACKR1				HLA-B
	SNRPN				MT-CO1	LRRC32				HLA-C
	SPARC				MT-CO2	GAS1				HLA-DRA
	SPOCK1				MT-CO3	GATA2				HLA-E
	SPP1				MT-CYB	GJA1				HMGB1
	SST				MT-ND1	GPC3				HMGCR
	VAMP1				MT-ND2	GLUL				HNMT
	SYN1				MT-ND3	GNG11				HNRNPA1
	SYN2				MT-ND4	SFN				HNRNPK
	SYT1				MT-ND4L	GPX3				HNRNPU
	SYT4				MT-ND5	GRN				HOXA11
	TF				NDUFA1	GSN				HOXD9
	TFF1				RPL10A	GSTA1				HSBP1
	TFF3				NME2	GSTP1				DNAJA1
	TMSB4X				ORM1	GYPC				HSPA8
	TPT1				ORM2	HDGF				HSPB1
	TUBB2A				P4HB	CFH				HSPB2
	UCHL1				PAH	HLA-A				HSP90AA1
	VGF				PCBP2	HLA-B				HSPE1
	VIM				PCK1	HLA-C				HSPG2
	VSNL1				PFN1	HLA-DPA1				TNC
	XBP1				SERPINA1	HLA-DPB1				ID1
	YWHAB				SERPINF2	HLA-DQB1				IFI27
	YWHAG				PON1	HLA-DRA				IFNGR2
	YWHAH				PTMA	HLA-DRB1				IGF1
	TUBA1A				QSOX1	HLA-E				IGFBP2
	SPARCL1				RBM3	HMGB3				IGFBP3
	ENC1				RBP4	HMGN2				IGFBP4
	BCAS1				RNASE1	NR4A1				IGFBP5
	PEA15				RNASE4	FOXA1				IGFBP6
	TSC22D1				RPL4	HNRNPA1				IGFBP7
	TMSB10				RPL7A	HSBP1				IL1R1
	DCLK1				RPL8	HSPA1A				ILF2
	CRLF1				RPL9	HSPA1B				ILK
	QKI				RPL10	HSPB1				IMPDH2
	CXCL14				RPL11	HSP90AA1				INSR
	ISG15				RPL12	HSP90AB1				EIF3E
	MICAL2				RPL13	ICAM1				ISLR
	TESPA1				RPL15	ID1				ITGB5
	SV2B				RPL17	ID3				JUND
	RTN3				RPL18	IFI27				KCNMA1
	TUBA1B				RPL19	IGFBP2				KRT10
	TUBB4A				RPL22	IGFBP3				KRT18
	MYL9				RPL23A	IGFBP5				KRT19
	WFDC2				RPL24	IGFBP6				LAMA2
	BASP1				RPL26	IGFBP7				LAMA4
	IFITM3				RPL30	IGHA1				LAMB2
	OLFM1				RPL28	IGHM				LAMC1
	AGR2				RPL29	JCHAIN				RPSA
	TXNIP				RPL32	IGKC				STMN1
	SCGB1D2				RPL34	IGLC2				LGALS1
	TBR1				RPL35A	IK				LGALS3BP
	ARPP19				RPL36AL	IRF6				LIFR
	CPLX2				RPL37	ITGA7				ABLIM1
	CPLX1				RPL37A	ITGB1				LIMS1
	CYP46A1				RPL38	KRT7				LMNA
	ADIRF				RPL41	KRT8				LPP
	STMN2				RPL36A	KRT18				LRPAP1
	TPPP				RPLP1	KRT19				LTBP3
	DDN				RPLP2	LAMA4				LUM
	NCDN				RPS2	LAMB1				TM4SF1
	NCS1				RPS3A	LAMC1				EPCAM
	SEZ6L				RPS4X	RPSA				MARCKS
	LAMP5				RPS5	LCN2				MAF
	SLC24A2				RPS7	LCP1				MAP1B
	SLC39A6				RPS8	LGALS1				MATN2
	IPCEF1				RPS10	LPP				MCAM
	AK5				RPS12	LRP1				MDK
	NUPR1				RPS13	LTBP1				MFAP4
	PABPC1				RPS14	LTF				MFGE8
	PCSK1N				RPS15	LUM				SCGB2A1
	TAGLN3				RPS15A	LY6E				MGP
	KCNIP2				RPS16	LYZ				CD99
	CALY				RPS17	TACSTD2				MIF
	TPPP3				RPS18	TM4SF1				AFDN
	NECAB2				RPS19	MAN1A1				MME
	DIRAS2				RPS20	MAOA				MMP2
	MEG3				RPS21	MAP1B				MMP14
	CAMK2N1				RPS23	MAP6				MT2A
	CLDND1				RPS24	MCAM				MT-ATP6
	SLC17A7				RPS25	MDK				MT-CO1
	RTN4				RPS26	MFAP4				MT-CO2
	NAPB				RPS27	MFGE8				MT-CO3
	NEUROD6				RPS27A	MGAT1				MT-CYB
	MOAP1				RPS28	MGP				MT-ND1
	NDRG4				RPS29	MLF1				MT-ND2
	EFHD2				S100A6	MMP2				MT-ND3
	HOPX				SAA1	MRC1				MT-ND4
	PPP1R14A				SAA2	MYO1B				MT-ND4L
	SOWAHA				SAA4	MSN				MT-ND5
	CBLN4				SAT1	MT1X				MUC1
	TTC9B				MSMO1	MT2A				MYH11
	TUBB				SC5D	MT-ATP6				MYL6
	MTURN				SCD	MT-ATP8				MYLK
	HS6ST3				SCP2	MT-CO1				PPP1R12A
	NEAT1				CCL21	MT-CO2				PPP1R12B
	YJEFN3				SDC4	MT-CO3				NACA
	MALAT1				CXCL12	MT-CYB				NAP1L1
	HAPLN4				SELENOP	MT-ND1				NBL1
	CTXN1				ST6GAL1	MT-ND2				NDUFA1
	MTRNR2L8				SLC2A2	MT-ND3				NDUFB7
	MTRNR2L12				STAT2	MT-ND4				NDUFV1
	LINC00844				SULT2A1	MT-ND4L				RPL10A
					TAGLN	MT-ND5				NID1
					TAT	MYH9				NME3
					TBCA	MYH11				NNMT
					TDO2	MYL6				NPM1
					TMBIM6	MYLK				NUMA1
					TF	MYOC				OGN
					TIMP1	PPP1R12B				P4HB
					TIMP2	NAP1L1				PEBP1
					TIMP3	CEACAM6				PRDX1
					TMSB4X	NBL1				PAWR
					TST	NDUFA4				PBX1
					TTR	RPL10A				PCBP1
					UBB	NEDD9				PCBP2
					VIM	NFIA				PCOLCE
					VTN	NFATC4				PDGFRA
					ZFP36	NME2				PDGFRB
					SUCLG2	NNMT				ENPP2
					SELENBP1	NOTCH3				PECAM1
					RPL14	NUCB2				SERPINF1
					TMSB10	OGN				PFDN5
					NAMPT	P4HB				PFN1
					EIF1	PCM1				PGAM1
					MYL9	PCOLCE				PGK1
					STARD10	PDGFRA				PGM5
					ALDH1L1	PECAM1				PGR
					FTCD	SERPINF1				PIGR
					PNRC1	PFN1				PKM
					ADIRF	PFN2				PLAT
					UQCR11	SERPINA1				PLEC
					INMT	PIGR				FXYD1
					RPL35	FXYD3				PLOD1
					PTGR1	PLN				POLR2L
					RPL13A	PLTP				CTSA
					METTL7A	PLXNB1				PPIA
					RPL36	POLR2I				PPIB
					TSKU	POLR2L				PRELP
					UQCRQ	PON2				MASP1
					HSD17B11	PPA1				PSAP
					DCXR	PPIA				PSD
					TMA7	PPOX				PTEN
					ERRFI1	PRELP				PTGDS
					SLC38A2	SRGN				PTGIS
					DDIT4	PSAP				PTK7
					TOMM7	PTGDS				PTMA
					SLC38A4	PTGIS				PTMS
					ADI1	PTMA				RAN
					HAMP	PTPRF				RARRES2
					AHNAK	PTPRN2				RBM3
					MZT2B	RARRES2				RBP1
					REEP6	RFX2				RELA
					NADK2	RFX3				REV3L
					TTC36	RNASE1				RNASE1
					COMMD6	RPL4				RPL4
					H19	RPL7				RPL5
					NEAT1	RPL9				RPL6
					SLC13A5	RPL10				RPL7
					HSD17B13	RPL13				RPL8
					MALAT1	RPL18A				RPL9
					SNHG5	RPL23A				RPL10
						RPL26				RPL11
						RPL27				RPL12
						RPL30				RPL13
						RPL32				RPL17
						RPL37				RPL18
						RPL37A				RPL18A
						RPL39				RPL21
						RPL41				RPL22
						RPLP1				RPL24
						RPLP2				RPL26
						RPS2				RPL30
						RPS3				RPL28
						RPS6				RPL31
						RPS10				RPL32
						RPS11				RPL34
						RPS12				RPL35A
						RPS14				RPL37
						RPS15				RPL37A
						RPS15A				RPL38
						RPS18				RPL39
						RPS20				RPL41
						RPS21				RPL36A
						RPS23				RPLP0
						RPS25				RPLP1
						RPS27				RPN2
						RPS27A				RPS2
						RPS28				RPS3
						RPS29				RPS3A
						RRAD				RPS4X
						RRAS				RPS5
						RRM2				RPS6
						S100A2				RPS7
						S100A4				RPS8
						S100A6				RPS9
						S100A9				RPS10
						S100A10				RPS11
						S100A11				RPS12
						SAA1				RPS13
						SAT1				RPS14
						SCD				RPS15
						CCL14				RPS15A
						CCL21				RPS16
						SELENOP				RPS17
						SELENOW				RPS18
						SFRP2				RPS19
						SMTN				RPS20
						SLC7A2				RPS21
						SLCO2A1				RPS23
						SLPI				RPS24
						SOD1				RPS25
						SOD2				RPS26
						SOD3				RPS27
						SPARC				RPS27A
						SPTBN1				RPS28
						SQLE				RPS29
						SRI				RRAS
						SSB				S100A4
						TAGLN				S100A6
						TBX2				S100A11
						TCF21				S100A13
						DYNLT1				SAT1
						TMBIM6				CLEC11A
						TFF3				CXCL12
						TGFBR2				SELENOP
						TGM2				SELENOW
						THBD				SFPQ
						THY1				SFRP4
						TIMP1				SRSF2
						TIMP2				SRSF6
						TIMP3				SLC2A1
						TSPAN6				SMTN
						TMSB4X				SLPI
						CLDN5				SUMO2
						CLEC3B				SNRPG
						TOP2A				SOD3
						TPM1				SOX4
						TPM2				SPARC
						TPM4				SPOCK1
						TPT1				SPP1
						HSP90B1				SSR2
						TYROBP				SSR3
						UBB				SURF4
						SCGB1A1				SVIL
						UGCG				VAMP2
						UGDH				TACC1
						COL14A1				TAGLN
						EZR				ELOB
						VIM				TBX3
						VWF				TCF12
						WNT5A				DYNLT1
						GET1				TMBIM6
						XBP1				TGFB1I1
						YWHAE				LEFTY2
						ZYX				TGFBI
						DNALI1				TGM2
						LAPTM5				THBS1
						TUBA1A				THBS2
						CXCR4				THY1
						TUSC3				TIMP1
						SPARCL1				TIMP2
						SRPX				TIMP3
						TAGLN2				TLE2
						LTBP4				TLN1
						CAVIN2				TMOD1
						SORBS2				TMSB4X
						PRSS12				CLDN5
						YBX3				TNFAIP2
						RUVBL1				TNS1
						AOC3				TNXB
						DYNLL1				TPI1
						HYAL2				TPM1
						TNFSF13				TPM2
						BANF1				TPT1
						GGH				HSP90B1
						CCN5				TXN
						TSC22D1				UBA52
						GPRC5A				UBB
						PAPSS2				UBC
						TMSB10				SUMO1
						PTTG1				COL14A1
						CRLF1				NR1H2
						PDLIM7				UQCRB
						HMGN3				VCL
						CD163				VDAC1
						RPL23				VEGFA
						SLIT2				VEGFB
						ITM2B				VIM
						ADAMTS1				VWF
						TMEM59				WNT5A
						PITPNM1				XBP1
						CELSR1				XIST
						DZIP3				YWHAH
						CROCC				YWHAZ
						CCP110				ZYX
						RIPOR2				PXDN
						MAFB				TUBA1A
						ABCC5				PAX8
						ARPC1B				SEM1
						TSPAN3				SPARCL1
						TSPAN1				TAGLN2
						TOB1				LTBP4
						AKAP9				TPST1
						RCAN2				YBX3
						MSLN				APOL1
						LRRC23				DEGS1
						MRPS31				PLPP1
						RAMP2				PLPP3
						RAMP1				RNASET2
						NET1				DCHS1
						CITED2				DYNLL1
						TUBA1B				EIF3G
						TUBB4B				SRSF9
						DLC1				HYAL2
						MYL9				CTSF
						WFDC2				NRP1
						BASP1				TSC22D1
						IFITM3				ALDH1A2
						SPON1				AP1S2
						UBAC1				RPL14
						IFI30				PAPSS1
						GPNMB				SLC16A3
						FBLN5				PDLIM1
						CIB1				PDCD5
						AGR2				SYNGR2
						SLC34A2				TMSB10
						NPC2				PDLIM7
						SORBS1				SRSF11
						IFITM2				TCEAL1
						MYL12A				RPL23
						TXNIP				HS6ST1
						POSTN				FADS2
						NUDC				ITM2B
						PTGES3				MAGED1
						HSPH1				PAGE4
						RUVBL2				ADAMTS2
						ADIRF				VPS4B
						KLK11				TMEM59
						IFT27				ATP6V1G1
						DSTN				ATP5MF
						DEPP1				AKAP12
						SPACA9				PDIA4
						ADAMTS8				BZW1
						EMILIN1				HERPUD1
						RABL2B				TOMM20
						RABL2A				MRC2
						NUDT4				MVP
						FSTL1				PDCD6
						FAM107A				PTPRU
						INMT				ARPC1B
						SLCO2B1				PDIA6
						VSIG4				FARP1
						MAPRE3				SERF2
						LIMCH1				EIF1
						PALLD				RAMP1
						ARL6IP1				SPEG
						ANKRD12				LAMC3
						TRIM2				NDRG1
						MACF1				MYL9
						RPL13A				RACK1
						HSPBP1				WFDC2
						SUN2				BASP1
						LMOD1				IFITM3
						PRDX5				SPON2
						DPCD				SPON1
						SAMHD1				GPNMB
						KANK2				UBE2E3
						SNED1				P3H3
						LRIG1				LAMTOR5
						TRAF3IP1				PRDX4
						IFT172				RABAC1
						MYCBP				SLC34A2
						BSCL2				SIVA1
						PABPC1				NPC2
						BEX3				GNLY
						TSPAN13				IFITM2
						B9D1				CDC42EP3
						DKK3				PAICS
						TJP3				PDLIM5
						GPR162				MYL12A
						SRPX2				TXNIP
						PDLIM3				SCGB1D2
						RGCC				SPINT2
						ZDHHC1				GNB5
						NOP53				NES
						SLC40A1				PGRMC1
						COQ4				RNPS1
						EGFL7				SEC61B
						GOLM1				PNRC1
						ANKMY1				TMED2
						PLAC8				TMED10
						ZMYND10				ADIRF
						SCARA3				UQCR11
						ISYNA1				CCNI
						UFC1				CCDC85B
						AZIN1				KDELR2
						ERGIC3				RAB31
						HSPB11				DSTN
						SARAF				PRSS23
						TPPP3				EMILIN1
						EMCN				FSTL1
						LUC7L3				NISCH
						SPA17				RPL35
						C21orf58				FKBP9
						CLIC6				MGLL
						RBM47				ITGA11
						SPATA6				COPG1
						EPB41L4B				SEC31A
						LZTFL1				PALLD
						P4HTM				FNBP1
						TENT5C				PLXND1
						PHIP				MPRIP
						ARGLU1				TBC1D1
						TMEM100				USP22
						COPRS				PIP5K1C
						MEG3				COTL1
						DNAJA4				NCS1
						RBM38				TARDBP
						KIF21A				TRAM1
						IFT122				SEC61G
						ST6GALNAC1				RPL13A
						PSENEN				SLC39A6
						SUSD2				LMOD1
						CFAP298				RPL36
						IFT46				PAMR1
						LXN				TMEM158
						SMYD2				CLIC4
						NAT14				ADGRA2
						ARFGEF3				TSKU
						ODF2L				FAM32A
						CC2D2A				NUPR1
						CCDC146				HBP1
						KIAA1522				BEX3
						MS4A7				UQCRQ
						SLC22A23				CSDC2
						PERP				UQCR10
						SLC39A8				TRA2A
						KIF9				ANAPC4
						TPSB2				SLC2A8
						NUCKS1				NOP53
						IFT22				EFEMP2
						ZSCAN18				SLC40A1
						METRN				JPT1
						PPDPF				EGFL7
						IRX3				RASL12
						SPAG16				TMA7
						TMEM231				SCARA3
						TCTN1				TMEM14C
						DYNC2H1				ANAPC11
						TMC5				HDAC7
						CSPP1				SF3B6
						TCTN2				RASD1
						MAP9				SARAF
						CYBRD1				ACSL5
						SPEF2				LUC7L3
						CPED1				STX18
						CCDC170				FXYD6
						IFT74				ERRFI1
						CEP290				DPM3
						FUZ				SOX18
						RAB11FIP1				RIN2
						EFHD1				MRPS21
						ADAM33				PCDH18
						SLC44A4				TOMM7
						COL18A1				MXRA8
						UNC93B1				TMED9
						VMP1				PPP1R12C
						MED25				INTS11
						SH3BGRL3				HCFC1R1
						DNAL1				ELP3
						MS4A8				MOB1A
						B3GNT5				LAPTM4B
						WDR54				LRRC59
						ENKD1				NOP10
						LRRIQ1				LIMS2
						ECRG4				CNDP2
						DPY30				RCC2
						C9orf24				SULF2
						UNC119B				CPXM1
						TUBA1C				NPDC1
						SYTL1				MEIS3
						RSPH1				RGMA
						SYT8				ADAMTS9
						LRRC46				CD248
						JPT2				SLC44A2
						ESAM				NDRG2
						UBXN11				UBL5
						SCGB3A1				PERP
						BPIFB1				SMOC2
						DMKN				TMBIM1
						ARHGAP18				TINAGL1
						ATP5IF1				NT5DC2
						PPP1R14A				MRPS6
						MYL12B				MARCKSL1
						CAVIN3				TRIR
						IFT43				PPDPF
						C12orf57				TCEAL4
						EFHC1				WLS
						C1QTNF1				MZT2B
						FBXO32				ZNF703
						TMEM123				ASRGL1
						NIBAN1				ADAM33
						MRGPRF				SLC44A4
						SCGB3A2				COL18A1
						TMEM45B				TXNDC5
						DNAAF1				CCNL2
						SPATA33				SH3BGRL3
						IQCK				TMEM47
						MSI2				EMILIN2
						TNFAIP8L1				ARID5B
						HSPB6				ANTXR1
						PODN				ALKBH7
						OSCP1				TMEM101
						PIFO				TUBB6
						VSTM2L				TXNDC17
						C20orf85				PAPLN
						ANKRD54				TMEM263
						SNTN				PKDCC
						C5orf49				ATP5IF1
						SELENOM				HTRA3
						TMEM190				PPP1R14A
						TMC4				MYL12B
						CCDC80				CAVIN3
						AGR3				C12orf57
						SSBP4				C1QTNF4
						SYNPO2				FBXO32
						WDR90				TMEM123
						MUC20				VASN
						TMEM154				KCTD12
						TUBB				OSR2
						HIPK1				MRGPRF
						LRTOMT				MRPL54
						CDHR3				TWIST2
						NPNT				PDZD8
						MAMDC2				CMTM3
						CYP4X1				NDUFA11
						H19				HSPB6
						CRACR2B				C1orf122
						CAVIN1				PLEKHH2
						CXCL17				SELENOM
						SCARA5				ROMO1
						CFAP157				APCDD1
						FAM174A				GDF7
						MALAT1				CCDC80
						FIBIN				TOR1AIP2
						C11orf96				SYNPO2
						C12orf75				RPL22L1
						MUSTN1				STT3B
						COLCA1				OAF
						DENND6B				SDK1
						CCDC88C				EHBP1L1
						SMIM22				MAMDC2
						FAM183A				NEAT1
						ODF3B				CAVIN1
						ANKRD65				SERINC2
						FAM229B				AGRN
						MUC5B				MALAT1
						CARMN				C11orf96
						SFTPA2				TMEM200B
						MORN2				CHCHD10
						TSTD1				CTXN1
						CD24				RHEX
										ZFAS1
										STMP1
										NORAD
										UCA1
										CARMN
										SNHG8
										CD24
										MTRNR2L8
										MTRNR2L12
										LINC01541

## Sheet: Mouse
Brain	Embryo	Intestine	Kidney	Liver	Lung	Lymph	Spinal cord	Testicle
		Gm15401				Isg15
		Isg15				Tgtp2
		Gal3st2b				Mndal
		Sprr2a3				Ly6c2
		Rps27rt				Rps27rt
		Lrrc19				Trac
		Slc44a1				Trbc1
		Rpl5				Trbc2
		Ugt2b34				Rpl5
		Mapre3				Gbp6
		Hepacam2				Ifi206
		Ano1				Pld4
		Ces2a				Stk38
		Lars2				AW112010
		Pls1				Epsti1
		Ano10				Ly6a
		Slc6a8				Adcy6
		Chchd10				Anxa3
		Pnpo				Apoe
		Tmem98				Atp1b3
		Cuedc1				B2m
		Rpn1				Btg1
		Qsox1				C1qb
		Acly				C3
		Etv5				C4b
		Ces1d				Ccnd2
		Blmh				Ccnd3
		Rexo2				Cd3d
		Arrdc3				Cd3g
		Slc9a3				Cd72
		Txndc5				Cd83
		Golm1				Cd8a
		Fam83h				Cd8b1
		Mal2				Crip1
		Ildr1				Csk
		Slc51a				Cst7
		Fam234a				Ctsh
		Gramd3				Ctss
		Ffar4				Ctsw
		AW112010				Cybb
		Tm9sf3				Cd55
		Lgr4				Ddx5
		Col16a1				Eef1a1
		Mylk				Evl
		Aldh1l1				Ewsr1
		Cth				Fscn1
		Fxyd4				Fau
		Ltbp4				Fcgr2b
		B3gnt5				Fth1
		Galnt7				Gbp2
		Pttg1ip				Gtf2i
		Mlec				H2-Aa
		Tmem139				H2-Ab1
		Adtrp				H2-Eb1
		R3hdm4				H2-K1
		Dsp				H2-DMa
		Cald1				H2-DMb1
		Itga1				H2-Q7
		Actn1				H2-T23
		Cela1				H3f3a
		Bmp3				Ptpn6
		Pygb				Hhex
		Pgd				Irf8
		Tmbim6				Irgm1
		Hba-a2				Cxcl10
		Krt7				Ifi203
		Cox6b1				Ifi47
		Qdpr				Ifit3
		Ly6a				Igfbp4
		Etfb				Ighm
		Rpl10				Igtp
		Egln3				Cd74
		Acaa1a				Ikbkb
		Acads				Il2rb
		Dok4				Irf1
		Aco2				Itgb2
		Acox1				Itgb7
		Clic1				Kcnn4
		Actb				Klrd1
		Rpl31				Rpsa
		Actg1				Lat
		Hsd17b11				Arhgef1
		Selenom				Lck
		Actg2				Lfng
		Acta2				Rps2
		Plin2				Ly6e
		Adh1				Ly86
		Adh5				Lyl1
		Adk				Lyn
		Adra2a				Lyz2
		Ak4				Mfge8
		Aldh1a1				Cxcl9
		Aldh2				Gbp4
		Prelp				Mpeg1
		Ivns1abp				mt-Atp6
		Ank				mt-Co3
		Slc25a4				Gadd45b
		Slc25a5				Myo1c
		Anxa3				Naca
		Anxa4				Ncf1
		Anxa7				Fxyd5
		Anxa8				Pkig
		Prdx6				Pml
		Birc3				Lgals3bp
		Birc5				Psap
		Aplp2				Psme1
		Apoe				Psme2
		Aqp1				Tmsb10
		Aqp4				Tmsb4x
		Aqp8				Rpl18
		Rplp0				Rpl21
		Arf4				Rpl22
		Arf5				Rpl28
		Synpo2				Rpl29
		Rhob				Rpl30
		Rhoc				Rpl32
		Arhgdib				Rpl37a
		Asah1				Rpl36a
		Atf3				Rpl9
		Atf4				Rps12
		Atoh1				Rps14
		Atox1				Rps19
		Atp1a1				Rps24
		Atp1b1				Rps29
		Atp2a2				Rps3a1
		Atp5a1				Rps4x
		Atp5b				Rps7
		Atp5c1				Rps8
		Atp5g1				Trim30a
		Atp5j				S100a4
		Atpif1				Scd1
		B2m				Ccl5
		Bak1				Cxcl12
		Mrps6				Selplg
		Bgn				Sema4a
		Bmp2				Sipa1
		Bnip3				Slc12a7
		Bsg				Slfn1
		Klf5				Sorl1
		Btg1				Serpina3g
		Btg2				Serpina3n
		Tspo				Serpinb9
		C1qa				Srpk1
		C1qb				Stat1
		C1qc				Stat2
		C3				Samd9l
		C4b				Tapbp
		Anxa2				Arhgap9
		S100g				Chd3
		Calm1				Arrb2
		Calm2				Tgfbi
		Car8				Tgtp1
		Calu				Thy1
		Canx				Traf1
		Cap1				Tpt1
		Capg				Rpl13a
		Capn1				Cmpk2
		Capn2				Uba52
		Capn5				Otulinl
		Car1				Adamts10
		Car2				Pdk1
		Car4				Helz2
		Cat				Gbp7
		Ctnnb1				Themis2
		Ctnnd1				Plac8
		Cav1				Oasl1
		Serpinh1				Trafd1
		Cbr1				Ifi209
		Ccna2				Phf11b
		Ccnd2				Cd52
		Ccng2				Arhgap22
		Ccni				Kctd12
		Cd24a				Oasl2
		Cd2ap				Usp18
		Scarb2				Oas3
		Cd38				Oas2
		Entpd5				Fgd2
		Cd44				Rpl27a
		Cd63				Rps15a
		Cd81				Ppia
		Cd82				Rpl12
		Cd9				Serinc3
		Cdh1				Rpl13
		Cdh17				Irf5
		Cdkn1a				Rps11
		Cdx1				Dok3
		Cdx2				Slfn8
		Cebpd				Prex1
		Cenpa				Serp1
		Ces1g				Tor3a
		Cfl1				Bin1
		Chga				Rpl17
		Chgb				A630001G21Rik
		Ckb				Rasal3
		Ckmt1				Arl4c
		Coro1a				Xaf1
		Clcn2				Slfn5
		Cldn3				Adgrg5
		Clu				Nlrc5
		Cmas				Icosl
		Cnbp				Gramd1a
		Cnn1				Irf7
		Cnn2				Irgm2
		Col3a1				Unc93b1
		Col4a1				Parp14
		Col4a2				Rplp1
		Col5a1				Samhd1
		Col6a1				Ikbke
		Col6a2				Lat2
		Col6a3				Rps27
		Col1a1				Rpl35a
		Col1a2				Zbp1
		Cox4i1				Ms4a4b
		Cox5a				Iigp1
		Cox5b				Ifi213
		Cox6a1				Ms4a4c
		Cox6c				Nisch
		Cox7a1				Rpl23
		Cox7a2				Cxcl16
		Cox7c				Ifitm3
		Cox8a				Dnajc15
		Cpd				Rgcc
		Cpe				Rps23
		Crip1				Rps21
		Dmbt1				Dzip1
		Cs				Ifit3b
		Dnajc5				Shisa5
		Csrp1				Neat1
		Csrp2				Rpl11
		Cst3				Rps10
		Ctsc				Parp10
		Ctsd				Rpl39
		Ctse				Rnf213
		Ctsh				Rpl37
		Ctsl				Rps20
		Ctss				Frmd8
		Cttn				Rpl38
		Cxadr				Rtp4
		Cyba				Limd2
		Cybb				Rgs10
		Cyp2d10				Rpl4
		Cyp2d9				Rpl41
		Cyp2j6				Npc2
		Cyp3a13				Rps13
		Cyp51				Leprotl1
		Cd55				Rpl34
		Dgka				Fam189b
		Dbi				Snx5
		Dcn				Bst2
		Ddc				Mif4gd
		Gadd45a				Ms4a6b
		Ddost				Smc4
		Ddx5				Ifi35
		Des				Arhgap45
		Dio1				Cnn3
		Dmpk				Cyp4f18
		Reep5				Nkg7
		Dpep1				Vsir
		Slc26a3				Arpc5l
		Dsc2				Gbp8
		Slc26a2				Ttpal
		Ecm1				Rps9
		Sparcl1				Ifi27l2a
		Edn1				Snhg20
		Eef1a1				Rps27a
		Eef2				Ccdc88b
		Eef2k				Skap1
		Efna1				Parp9
		Efnb2				Rnf114
		Eif4g2				Pik3ap1
		Elf3				Trim34a
		Eln
		Mark2
		Emp1
		Eno3
		Epas1
		Stom
		Erbb2
		Erbb3
		Erh
		Chchd2
		Mpzl2
		Evpl
		Muc4
		Plxnb2
		F3
		Fabp2
		Fasn
		Fat1
		Fau
		Fbln1
		Fbn1
		Fbp2
		Fdft1
		Fgfbp1
		Fgl2
		Fhl1
		Flot2
		Fmo5
		Fn1
		Fnbp1
		Fos
		Fosl2
		Frk
		Fth1
		Ftl1
		Fut2
		Fut4
		B4galnt1
		Galnt4
		Gapdh
		Gas6
		Gcg
		Gcnt1
		Gpd1
		Gfpt1
		Ggh
		B4galt1
		Glul
		Gm2a
		Gna11
		Gna14
		Gnai2
		Gnas
		Gnb2
		Rack1
		Gng5
		Adgrg1
		Gpx1
		Gpx2
		Grb7
		Grn
		Pdia3
		Hspa5
		Gstm1
		Gstm2
		Gsto1
		Guca2a
		Gucy2c
		Gk
		H1f0
		H2-Aa
		H2-Ab1
		H2-D1
		H2-Eb1
		H2-K1
		Slc39a7
		H2-Q2
		H2-Q7
		H3f3a
		H3f3b
		Hadh
		Hexa
		Hexb
		Hif1a
		Hint1
		Hk2
		Hmgcl
		Hmgcs2
		Jpt1
		Foxa2
		Hnf4a
		Hoxa10
		Hoxa7
		Hoxb13
		Hoxd13
		Hpgd
		Hspa8
		Hsd11b2
		Hsd3b3
		Hsp90ab1
		Hsp90aa1
		Hspg2
		Icam1
		Id1
		Id3
		Id4
		Idh1
		Ifi47
		Ifit1
		Ifngr1
		Ifngr2
		Igfbp4
		Igfbp5
		Jchain
		Igkc
		Cd74
		Il13ra1
		Il18
		Il1rn
		Il6st
		Ilk
		Fabp6
		Irf1
		Itga5
		Itgav
		Itgb1
		Eif6
		Cd47
		Itm2b
		Itpr3
		F11r
		Jun
		Junb
		Jund
		Jup
		Kit
		Fabp5
		Klf4
		Klk1
		Krt18
		Krt19
		Krt8
		Stmn1
		Lama3
		Lamb3
		Lamp1
		Rpsa
		Laptm5
		Ldha
		Ldlr
		Lgals1
		Lgals3
		Lgals4
		Lgals9
		Rps2
		Lmna
		Psmb9
		Psmb8
		Anxa1
		Lsp1
		Lum
		Stard5
		Blnk
		Muc13
		Ly6c1
		Ly6d
		Ly6e
		Tmem37
		Idh3b
		Card14
		Epcam
		Lyz2
		Marcks
		Mxd1
		Man2a1
		Maoa
		Fxyd3
		Max
		Mcl1
		Meg3
		Mep1a
		Mep1b
		Mfge8
		Mgp
		Marcksl1
		Mmp15
		Msn
		mt-Atp6
		mt-Co1
		mt-Co2
		mt-Co3
		mt-Cytb
		mt-Nd1
		mt-Nd2
		mt-Nd3
		mt-Nd4
		mt-Nd5
		Mt1
		Mt2
		Laptm4a
		Muc2
		Myh11
		Myh9
		Myl6
		Myo1b
		Myo6
		Ppp1r12a
		Naca
		Naip1
		Nap1l4
		Nbl1
		Ndrg1
		Ndufa2
		Ndufa4
		Nedd4
		Neu1
		Nfe2l2
		Nfic
		Nfix
		Nfkbia
		Nme1
		Nqo1
		Npm1
		Nrp2
		Oat
		Ocln
		Ogn
		Fxyd5
		P2rx4
		P4hb
		Pabpc1
		Prdx1
		Pam
		Reg3b
		Pcbp2
		Pcolce
		Pcx
		Pdcd4
		Pde9a
		Pdha1
		Pfn1
		Pgam1
		Pgk1
		Abcb1a
		Slc25a3
		Pigr
		Pitx1
		Pkm
		Prkacb
		Prkca
		Prkcd
		Prkcz
		Pkd1
		Plcb3
		Plec
		Lcp1
		Pmp22
		Por
		Sypl
		Ppib
		Lgals3bp
		Ppp1cb
		Ppp1r1b
		Ppy
		Srgn
		Prkab1
		Prnp
		Prom1
		St14
		Psap
		Psen1
		Psmb10
		Psmc3
		Atp12a
		Bspry
		Mcrip1
		Flna
		Slc25a36
		Ptma
		Tmsb10
		Tmsb4x
		Ptp4a1
		Ptp4a2
		Arhgdia
		Ptprs
		Cavin1
		Abcd3
		Mtmr11
		Rbm3
		Rbpms
		Rdh16
		Rdx
		Reg3g
		Slc50a1
		Rgs2
		Rgs5
		Rpl10a
		Rpl18
		Rpl19
		Rpl21
		Rpl22
		Rpl26
		Rpl27
		Rpl28
		Rpl29
		Rpl30
		Rpl32
		Rpl37a
		Rpl36a
		Rpl6
		Rpl7
		Rpl9
		Rpn2
		Rps12
		Rps14
		Rps15
		Rps16
		Rps17
		Rps18
		Rps19
		Rps24
		Rps29
		Rps3a1
		Rps4x
		Rps5
		Rps6
		Rps7
		Rps8
		Dhrs3
		S100a10
		S100a11
		S100a6
		Saa1
		Acsm3
		Scd1
		Scd2
		Scin
		Scnn1a
		Scnn1b
		Scp2
		Sct
		Ccl20
		Ccl6
		Nptn
		Selenbp1
		Sema4d
		Selenop
		Selenow
		Srsf2
		Srsf5
		Sgk1
		St3gal3
		St3gal4
		St6galnac4
		Cox7a2l
		Slc10a2
		Slc12a2
		Slc13a2
		Slc16a1
		Slc20a1
		Slc2a1
		Slc31a1
		Slc3a1
		Slc4a2
		Slc5a1
		Slfn2
		Slfn4
		Sst
		Snrnp70
		Sod1
		Sorl1
		Sparc
		Serpinb6a
		Spink1
		Spink4
		Spint1
		Spint2
		Baiap2l2
		Sqle
		Usf3
		Stat1
		Hmgcs1
		Sult1a1
		Bhlhe40
		Suclg2
		Eif1
		Clic6
		Csta1
		Itih5
		Syk
		Sdc1
		Sdc3
		Syngr2
		Lpp
		Ncoa7
		Pank3
		Mgst2
		Best2
		Mfsd4a
		Pdlim2
		Tac1
		Tagln
		Tagln2
		Taldo1
		Tap1
		Casd1
		Tcf7l1
		Tcf7l2
		Duox2
		Slc36a1
		Fcgbp
		Hkdc1
		Tmem259
		Sbno2
		Slc5a8
		Tspan8
		Ugp2
		Dhrs7b
		Trim25
		Prr15l
		Cisd3
		Nr1d1
		Tns4
		Pyy
		Hid1
		Myo15b
		Tes
		Itpk1
		Ifi27l2b
		Tff3
		Tgfa
		Tsc22d1
		Tgfbi
		Mboat1
		Gmds
		Tgm2
		Tgm3
		Thbs4
		Lhfpl2
		Btf3
		Timp2
		Timp3
		Mier3
		Atp6v0a2
		Tkt
		Fermt2
		Shisa2
		Tnc
		Tnfaip3
		Pglyrp1
		Tnni1
		Tns1
		Tpi1
		Tpm1
		Tpm2
		Trf
		Tob1
		Tpt1
		Tst
		Tgoln1
		Ttr
		Tuba1a
		Tuba1b
		Tuba4a
		Tuba1c
		Tubb5
		Txn1
		Uba52
		Ubb
		Ubc
		Uchl1
		Slc35a2
		Ugcg
		Ugdh
		Unc119
		Prap1
		Upp1
		Uqcrq
		Vamp8
		Vasp
		Vcl
		Vdac2
		Vdac3
		Vdr
		Vil1
		Ezr
		Vim
		Vip
		Eppk1
		Sun2
		Cyp2d34
		Tceal9
		Wdr1
		Clic5
		Trpm6
		Ybx1
		Tstd1
		Slc9a2
		B3gnt7
		Tubb4b
		Gsn
		Slc30a4
		Atp5g3
		Mall
		Sdcbp2
		Slc17a9
		Pbxip1
		Clca3b
		Galnt12
		Aldob
		Zc3h12a
		Insig1
		Cwh43
		Parm1
		Plac8
		Mat2a
		Gprc5a
		Arhgap35
		Ffar2
		Synm
		Sorbs2
		Ces1f
		Ces2c
		Ces2e
		Chmp1a
		Adamts15
		Tmem45b
		Acaa1b
		Agr2
		Apob
		Tmem30b
		Cd52
		Clca1
		Igha
		Klf6
		Rhof
		Insl5
		Kctd12
		Mgll
		Nt5e
		Oasl2
		Papss2
		Rnasel
		Scamp2
		Ubd
		Pde5a
		D630039A03Rik
		Slc35d1
		AI854703
		Styk1
		Parp12
		Rgma
		Tsku
		Nxpe4
		Apol10a
		Amdhd2
		Map7d1
		Rbm47
		Mpst
		Tpcn1
		Ehd2
		Abcg2
		Ceacam1
		Map2k1
		Mapk13
		Rpl27a
		Sema4g
		Acsf2
		Pla2g10
		Slc27a4
		Rps15a
		Ppia
		Rpl23a
		Cdhr2
		Abat
		Mgat4a
		Mecr
		Rpl12
		Slc9a3r1
		Serinc3
		Sytl1
		Rpl8
		Rpl13
		Rps3
		Tcirg1
		Rpl7a
		Pla2g4f
		Rps11
		Sgk2
		Tnfrsf12a
		Rpl3
		Rps26
		Akr1c13
		Marveld1
		Trp53i11
		Rsrp1
		Serp1
		Ndrg2
		Bcar3
		Igfbp7
		Smtn
		Iqgap1
		Spdef
		Pdlim4
		Mlf2
		Prss30
		Rpl17
		Idi1
		Igf2bp2
		Slc17a4
		Nceh1
		Tacc1
		Msrb3
		Ppp1r12b
		Fam102b
		Pon2
		Slc51b
		Gsdmc2
		Mia3
		Fa2h
		Tmc4
		Myo18a
		Serf2
		Tmem171
		Lmo7
		Cyp2d12
		Fam189a2
		Hjurp
		Atp2b4
		Gm1123
		Ndufs6
		Tnip3
		Myo1a
		Akr1c19
		Smim22
		Gm5485
		Cyp2c68
		AA467197
		Ociad2
		Cbx6
		Tmprss2
		Postn
		Atp11a
		Nt5c
		Plpp2
		Gne
		C1s1
		C1ra
		St6galnac6
		Ramp1
		Rcn3
		Rhpn2
		Tax1bp1
		Slc46a1
		Acaa2
		Arhgef25
		Fam3b
		Atp2a3
		Sult1d1
		Pdlim3
		Pgrmc1
		Eif3g
		Hnrnpa2b1
		Nap1l1
		Cldn7
		Prrc2a
		Ddx39b
		Phgr1
		Slc40a1
		Gipc2
		Irf7
		Rps28
		Pdlim1
		Lsr
		Arl6ip1
		Rpl36
		Epb41l4b
		Cpq
		Rfk
		Ywhab
		Ndufa1
		Cldn8
		Iqgap2
		Ptprh
		Pde3a
		St3gal6
		Ly6g
		Atp8b1
		Prdx5
		Sfn
		Eef1b2
		Slc1a4
		Stard10
		Rplp1
		Samhd1
		Gtpbp2
		Hao2
		Fxyd1
		Rbm38
		Espn
		Ak3
		Higd1a
		Nupr1
		Acpp
		Txnip
		Net1
		Tmem59
		Chp1
		Pfkp
		Mtch2
		Dpt
		Dstn
		Suclg1
		Dynll1
		Mtch1
		Gabarap
		Zbtb20
		Cnpy2
		Mgst1
		Slc15a1
		Litaf
		Mbnl1
		Slc6a14
		Ccl28
		Slc37a2
		Retnlb
		Rps27
		Smpdl3a
		Atp5j2
		Tmem183a
		Kcne3
		Tnip1
		Rpl35a
		Zbp1
		Pmaip1
		Cdc42ep5
		Rnase4
		Adamdec1
		Sqor
		Chst12
		Stk25
		C1galt1c1
		Tpm3
		Erbin
		Midn
		Gpa33
		Cldn15
		Acss2
		Actn4
		Muc3a
		Gpx4
		Tmem236
		Fer1l6
		Ctsz
		Ms4a8a
		Cyp4f14
		Rpl23
		Zfand6
		Map3k20
		Lima1
		Asph
		Atp5d
		Krtcap2
		Cystm1
		Ethe1
		Abhd6
		Ndufa3
		Ghitm
		Cxcl16
		Tspan13
		Ifitm3
		Cox7b
		Prr13
		Uqcr10
		Tmem14c
		S100a14
		Mustn1
		Ubl5
		Sptssb
		1110059E24Rik
		Ndufb9
		Serpinb1a
		Msmo1
		Camk2n1
		Tmem54
		Tm4sf20
		Retreg1
		Aamdc
		Mptx1
		Aqp11
		Ahnak
		Pcp4l1
		Mgst3
		Rps23
		Rpl15
		Rps21
		Rpl35
		Prelid1
		Sppl2a
		Hmcn2
		Uqcr11
		Tmigd1
		Muc3
		Pgm2
		Map1lc3a
		Ifit1bl1
		Tspan1
		Krt20
		Duoxa2
		Rnf186
		Plbd1
		Rnf128
		Wwp2
		Baiap2l1
		Sdhd
		Sh3d21
		Shisa5
		Neat1
		Use1
		Rpl11
		Oxct1
		Paics
		Trak1
		Rps10
		Rpl14
		Atp5e
		Eef1g
		Pdzk1ip1
		Rplp2
		Eif2s2
		Rpl39
		Ndufa10
		Rpl37
		Pdlim7
		Rps20
		Ssr3
		Mmd
		Tmed9
		Agpat2
		Uqcrb
		Mgat4c
		Ube2r2
		Rpl38
		Wfdc2
		1810037I17Rik
		Reg4
		Fbxo32
		Prpsap1
		Rtp4
		Pllp
		Idh3a
		Rab32
		S100a16
		Rpl4
		Ppa1
		Myl12b
		Atp5g2
		Rpl41
		Npc2
		Tppp3
		Rpl22l1
		Rps13
		Tm9sf2
		Arpc4
		Kdelr1
		Rpl24
		Agpat4
		Sycn
		Rpl34
		Ppp1r14a
		Smim14
		Cgref1
		Trpm4
		Flnc
		Rgmb
		Chmp2b
		Zg16
		Atp2c2
		Tmem97
		Sult1c2
		Gsdmd
		Ptms
		Ddah1
		Sec62
		1700025G04Rik
		Tmbim1
		Slc39a11
		Prss32
		1810065E05Rik
		Acot7
		2610528A11Rik
		Degs2
		Cyp4f16
		Slc44a4
		Mettl7a1
		Lypd8
		Abhd17c
		Fam162a
		Kyat1
		Ly6g6e
		4931406C07Rik
		Nudt4
		Clmp
		Sval1
		Isx
		Myo1e
		Mettl7b
		Fuca1
		Pdia6
		Zcchc24
		Itfg1
		Endod1
		Myh14
		Slc39a4
		Cdhr5
		Anks4b
		Gcnt3
		Cyp2c55
		Entpd8
		Ppp1r14d
		Cda
		Smim24
		2200002D01Rik
		Malat1
		Cyp2c65
		Ssbp3
		Aldh1b1
		C1qtnf6
		Sh3bgrl3
		Abcb6
		Cyp2s1
		Slc35f5
		Acsl3
		Gale
		Ahcyl2
		Tmc5
		Batf2
		Gsdmc4
		Elovl7
		Manf
		Kbtbd11
		Pcdh1
		Rps25
		Eif4b
		Cant1
		Lpo
		Cyp2d26
		Tax1bp3
		Gpt
		Prss23
		Car12
		Paqr4
		Aoc1
		Plet1
		Ppfia3
		Rpl18a
		Rps9
		Ifi27l2a
		Ube2s
		Nxpe2
		Rps27a
		Mvp
		Acap2
		Wsb1
		Misp
		Parp9
		Apobec3
		Rhoj
		Nfkbiz
		Ifitm2
		Slc16a3
		Hspb8
		Trim2
		Tnxb
		Tfcp2l1
		Rrbp1
		Gpr137b
		Slmap
		Mcam
		Glrx
		Clec2d
		Cpn1
		Igsf9
		B3galt5
		Clec2h
		Nans
		Pdxdc1
		Cnnm4
		Tinagl1
		Slc24a3
		Maged1
		Atp1a2
		Eps8l2
		Myl9
		Usp53
		Eps8l3
		Clca4a
		Clca4b
		Gm47283

## Sheet: Chicken
Heart
PDIA3
LMO4
ACTN1
RPL36
RPL22
RPL6
SMYD1
EEF1A1
IRX4
THBS1
TBX5
LDHB
SAT1
SOD2
RPS17
CDH5
SLC25A6
SMAD6
RPL35
RPL14
IL1RL1
HSP90B1
GAPDH
SAP18
FKBP1A
SPARC
YBX1
MMP2
CCDC80
NEBL
MRAS
DPYSL3
BMP10
RPSAP58
RARRES1
SFRP1
FKBP1B
DBI
MYH7B
ID3
ID1
SLIT1
MOXD1
MYH7
CD164
POSTN
BOK
CHURC1
ALDOC
COL1A1
MYH15
SFRP2
LY6E
COL5A1
DDX5
RBPMS2
HMGB1
PODXL
NPPA
KRT7
RPS27A
MYOM1
RPL13
ID2
PITX2
EIF4G2
DES
NME2
KCNJ5
HSPE1
UBA52
CTNNB1
FTH1
MYBPC3
ENO1
DKK3
TNNC1
MYOM2
SMARCA2
STMN1
MYL3
S100A11
ACTG2
CSRP2
FN1
RPS6
MAP1B
HHEX
UBB
NCL
NPM1
MYL9
LDHA
HSPB1
CKB
RPLP1
ACTN2
RPL27
MYL12A
BTG1
ANXA2
TCF12
NREP
TPT1
TPM1
PLN
GATA5
GATA4
RPL26L1
TNNT2
TNNC2
TPI1
TXN
ATP2A2
PPIB
RPS15
MYL1
LAMB1
HMGB2
CST3
GJA5
S100A10
CALM1
ACTB
ATP1B1
ATP1A1
SLC4A1
APOA1
DSTN
NACA
POPDC2
ANXA1
NDUFC2
GEM
BVES
TMSB4X
EDNRB
ADCYAP1
RPS13
ACTG1
ITGB1BP3
MFGE8
HAPLN3
RPL4
GPI
RRAD
CDH11
URAH
SMIM4
RPL32
RPS14
UQCRQ
PDLIM7
RPS2
HBA1
CDK2AP1
MYL2
COX6A1
PEBP1
EGFL7
RPL7A
RPL12
MYH1D
PMP22
METRNL
TMEM100
RPL23A
TAX1BP3
NDUFA5
RPL18A
CPM
RPS16
NDUFA12
ELK3
SLC25A3
RBX1
RPL3
AKR1D1
PTN
DERA
CSTA
RPL24
NDUFV3
RPL8
CD99
RPL31
FHL2
RPL21
RPS11
RPS3
HBBR
RPS21
EEF1A2
PPDPF
DHRS3
DRAXIN
GKN2
FABP3
RPL11
ATP5PB
RPL10A
RPS10
APOBEC2
TOMM6
RPL23
RPL19
KLF2
TRIM55
RPL7
COX6C
CTHRC1
NDUFB9
SVIL
VIM
ACBD7
CDK6
TOMM7
CYCS
RBM24
DSP
SEC61B
EMILIN2
TNNI1
LBH
TGFB2
ACTA1
RPS12
PNRC1
RPS7
PDIA6
SH3BGRL
CPE
RPS3A
CXCL13L2
RPL34
HPGD
IGFBP7
MYOZ2
PDLIM5
MTUS1
SOD3
TMEM258
CSRP3
PHLDA2
MDK
ACTC1
CFL2
NPC2
NDUFB1
CTNNA3
RPS24
ACTA2
USMG5
ACADL
SESTD1
HNRNPA1
TMEM163
MGST3
CNN3
GNG5
NEXN
RPS8
PRDX1
GPC1
SERPINE2
BDH1A
RPL35A
SSR3
RPL30
RPL9
RPLP2
TRIM63
RPL17
RPL37
GPX3
RPS15A
DYL1
NDUFA6
MRPS6
BAMBI
RPL15
COLEC11
LTBP2
PGAM1
TUBA1A
RPS20
PABPC1
COX7C
PTX3
COTL1
HMGN4
SH3BGRL3
RBM38
NDUFS8
NDUFB4
RPL37A
CA9
RPL27A
UQCR11
RPL29
FXYD6
NDUFS7
FHL1
UQCR10
TESC
RPL38
ENG
CLEC19A
SMPX
COX7B
NDUFA4
SLC25A5
COX7A2
ANGPTL2
RPS29
TMEM158
PPIA
SEC61G
HDGF
ATP6
COX3
ND4
CYTB
ND1
ND2
COX1
ND3
ND4L
ND5
ND6
TMSB15B
RPS26
RPL22L1
MFAP2
SDHB
CRIP1
FAU
KRT18
EEF1D
RPS19
TPM4

## Sheet: Zebrafish
Skin
rbp4
btg2
khdrbs1a
nme2b.1
nme2b.2
slc39a7
ckma
desma
crestin
copg2
lmnb2
ctnnb1
apoeb
tpma
cahz
psmb5
psmb6
b2m
csnk2b
mylpfa
tmod4
etv5b
qkia
erh
tcp1
mxi1
ldha
ldhba
egr1
hbaa1
eef1a1l1
ahr2
sod1
ran
hsp90ab1
dlx2a
cd74b
psme2
psme1
mtch2
tefa
pcna
etv4
tpt1
actb1
actb2
copz1
pvalb2
cd81a
actn3a
hspe1
dct
appa
dap
rplp0
fth1a
cd74a
actc1b
mcl1a
runx3
mylz3
atp1b1a
atp1b3b
psmb7
atp1a1a.1
ctsd
anxa13
ssr2
rps9
arf1
btg1
cct6a
sox10
rab2a
tfap2a
prps1a
per2
ckbb
psap
cebpb
cebpd
pknox1.2
ccng1
fabp3
rps5
sec61a1
rpl35
rps18
rpl24
hdac1
csnk1a1
slc25a5
calm2b
cct7
cct3
snrpd1
atp6v1e1b
atp6v0ca
lmna
rpl36a
eef1g
naca
atp6ap1b
flot1b
flot2a
gpia
tagln2
oaz1a
oaz1b
copa
atp2a1
mthfd1b
ccng2
npm1a
klf6a
hspd1
msna
atp6v1h
wdr43
igfbp1a
ttn.2
glud1a
coro1ca
gapdh
azin1b
pabpc4
ap2m1a
rrp1
gsna
paics
pmela
smyd1a
sparc
ctsla
cd63
ctdsp2
hnrnpaba
chtopa
cfl1
slc20a1b
tmed2
eif2s1b
hmgb1a
zfr
setb
ywhabl
ipo7
ak2
fkbp4
calm3b
pcbp2
ilf3b
srsf11
psmd12
psmc3
prmt1
anp32b
vdac2
ddx5
smarce1
eif5
cct5
cs
slc25a3b
map1lc3b
nqo1
rpl3
arg2
aco2
atp6v0d1
prom1a
ewsr1b
ywhaba
nfkbiab
pgam1a
snx4
lasp1
wsb1
atrx
rpl10a
actn3b
mat2aa
rpl14
tia1l
pa2g4b
ptbp1a
seta
hnrnpa0a
arl4d
cltca
hexb
itm2ba
zfp36l1b
cav1
rtn1a
gdi2
nmt1a
ndfip1
adi1
sgk1
tax1bp1b
fstl1b
eif2s2
gstm.1
bhlhe40
eif4ebp3l
ubl3a
ctsh
cpne1
sdcbp2
gpd1b
bzw1a
gspt1l
ube2al
vamp5
ddx39aa
anxa2a
cyth1b
lgals3b
rpl27
col1a1b
serinc1
ndufab1b
cnp
tmem9b
syncrip
psma4
myl12.1
cnbpa
ola1
psmc4
eef2b
rpl5a
cox5ab
gabarapa
cox4i1
atp5l
arf2b
capza1a
rtn1b
slc25a4
arpc2
rpl12
vcp
rac1a
immt
cndp2
psmd7
eif2s3
ckmt2a
eif3s10
porb
rasgef1ba
zfp36l2
gtpbp4
hspa4b
hsd11b2
ldb3b
eno1a
hacd2
fam43a
hnrnpa0b
myhc4
ddx23
ivns1abpb
tm9sf2
adsl
stau1
ptp4a2b
hnrnpub
vdac1
fn1b
eif4g2b
eif3m
ap2b1
banf1
anxa1a
mapre1b
seh1l
sh3glb1b
atp6v1g1
capzb
spry2
ywhaqb
arrdc2
fkbp1aa
si:dkey-100n23.4
eef1b2
si:dkey-238c7.13
srsf5a
serbp1a
arpc1b
wu:fj16a03
ppiab
rpl23a
rplp2
ptmaa
cox6a1
pkma
cnbpb
anp32a
got2b
cox7c
abcc5
myl1
eef2l2
ppdpfb
fam162a
cotl1
si:dkey-238c7.12
aldoaa
chmp1b
tfg
col1a2
glulb
eif3d
ifi30
arpc5a
si:ch211-202a12.4
rps3
rpl21
si:ch211-114c12.2
si:dkeyp-1h4.9
hadhb
ywhaz
ppiaa
eif4bb
txndc9
zgc:56493
rpl17
icn
rps26
csde1
tubb4b
rps14
rpl9
rpl7
rpl10
rpl30
rplp1
rpl6
rps15a
rpl23
rps12
rpl7a
ranbp1
rpl4
anxa5b
cnn3b
rps15
col1a1a
postnb
ssr3
zgc:153867
reep5
rps3a
ehd2b
ctss2.2
slc25a12
ogt.1
pikfyve
bsg
cbr1l
pvalb4
rps27a
gng5
ppdpfa
gpx1a
gpx4b
dusp6
anxa4
anxa11b
atp6v1ba
anxa11a
sgce
clic4
nap1l1
dlst
cmtm6
txnipa
mycbp2
stat1b
pa2g4a
fkbp3
rab1ab
acin1a
mtdha
fkbp5
aldocb
tpm3
nucb2a
tuba1b
mvp
higd1a
glud1b
rab14
mknk2b
tegt
hnrnpa1b
tktb
hspa5
pdia3
prelid3b
rpl13
pah
eno3
rgs12b
hsp90b1
tob1a
eif4a1a
fam107b
pik3ip1
pfkfb4b
mibp2
rab5c
eif6
eif4ebp2
smox
ahcy
ivns1abpa
tuba8l4
wdr45
hif1ab
slc43a2a
sh3bgrl3
psmd6
uap1l1
eif1b
sri
chmp5b
zgc:63863
hif1al
tra2a
cox6b2
ndufa11
pno1
mtap
tsc22d3
psmd3
asah1b
cyba
cct4
mb
palm1b
slc39a10
tuba8l2
rpl8
sap18
ndufb10
faua
rps26l
skp1
ndufv2
pin1
lypla2
rps19
rps7
rps27.2
paip2b
tmem258
ndufb2
romo1
cox4i2
prdx6
ndufb6
pcbd1
rps25
tfap2e
gpr143
mid1ip1b
rps17
ndufb7
ndufb8
dbi
slc25a20
gcdha
ampd1
vps26a
sdha
fbxo32
picalma
psmd13
zfand5b
ube2d2
atp6v1d
psmc2
ndufa6
gnai1
pdk2b
snrpe
pgm1
sf3a2
rpsa
prkcsh
tbca
rpl18a
rpl28
cct8
rtn3
eif4a3
wasf2
trim63b
h3f3d
arl6ip1
rpl34
arrb2b
ncoa4
rps10
rhoca
arhgdig
dctn2
cds2
dynlrb1
rps21
rps24
arpc1a
prrc2a
eif4a1b
ywhaqa
slc3a2b
mdh1aa
pvalb1
tnni2a.3
nr1d2a
adh8b
cox4i1l
dynlt3
znf706
dstyk
rgl1
snrpb
srsf7a
gadd45ga
cfl2
psma5
smc1al
klhl21
plscr3b
lgals2a
chmp2bb
tmed7
zgc:85777
aamp
rpl36
rps29
dip2ba
nrp2b
tob1b
itm2bb
pdcd4a
eif3i
h3f3a
etfb
fbl
s100a10b
rbm4.3
acadm
srsf1a
txndc5
ppib
tcp11l2
atp6ap2
dynll1
gadd45ba
ndufb4
rps28
zfand5a
clta
acaa2
uba1
caprin1b
uqcrfs1
gapdhs
cmpk
gmfb
rpl26
pcbp4
sumo3a
eif3s6ip
mdh2
marcksl1a
ddost
rhoaa
fubp1
ywhabb
pdhb
slc25a33
sumo1
psma8
hmga1a
ptges3a
sqstm1
slc20a1a
eif5a
map1lc3a
abcf1
pla2g7
rps20
rpl19
aldoab
akap8l
marcksl1b
atf4a
khdrbs1b
ilf2
tdh
vdac3
csnk1db
slc25a25a
pabpn1
eif5a2
anp32e
sfpq
rps2
rbfox2
ppp2cb
rpf2
hnrnpabb
lgmn
naa10
ppt1
ndfip2
cnn2
rhoac
calm1a
pdcd6ip
rps11
got2a
srsf2a
tm9sf3
gsta.1
elovl1b
hnrnpr
mgst3a
srrm1
canx
arhgdia
srsf6a
stxbp3
gnb1b
rab11ba
bzw1b
actr2a
ube2v2
krt15
tmem50a
creb3l3l
ubr4
dctn1a
tcn2
rps8a
gpm6ab
ppp1caa
tp53bp2a
stx12
sf3b6
cycsb
lsm6
rpl39
rps13
brk1
rpl5b
arpc3
tpm2
psmd8
trim63a
rpl11
ndufa1
ap3m2
zgc:86598
sat1a.2
litaf
rgcc
prpsap1
dctn3
aldh6a1
krt97
mpc1
rhocb
txn
rpl38
rpl35a
uqcrq
sec61g
suclg1
psma6b
psmb2
srsf5b
ada
sesn1
cox6b1
lygl1
fundc1
eef2k
tspan36
tyrp1b
sumo2b
rps6
tnni2b.2
pomp
psma1
rpl18
rpl29
syf2
krt91
rpl15
pkmb
ndufa3
sdhc
itsn2b
tuba8l3
polr2eb
nutf2l
naa50
zgc:91910
psmc5
ndufv1
arpc4l
eif3ha
rcl1
psmb1
ak1
fuca2
sf3b1
rtn4a
hars
ncoa5
arrdc3b
cox17
snrpg
hmgb2b
cox6a2
rps4x
hint1
cpt1b
pttg1ipb
slc38a4
bace2
rbx1
tnip1
atl3
tspo
atp6v0e1
ctsz
capza1b
ankrd9
anxa3b
cab39l
slc7a3a
eif4ebp3
rab11a
cope
si:dkey-42i9.4
pptc7a
angptl4
nsfl1c
ndufs1
stip1
ptp4a1
tfap2c
slc43a2b
tln1
tfr1b
atp2a1l
prkar1aa
cox6c
si:ch211-5k11.8
crabp2b
cltcb
rbm8a
crip1
ndufa5
ndufa9a
prdx1
rca2.1
capn2a
mybpc2b
ndufc2
zgc:101744
erlin1
myo1b
pik3c3
ubb
snrpd2
h3f3b.1
ascc1
zgc:110239
npepl1
ndufs3
dctn4
zgc:110339
cirbpa
iscub
psmb4
gm2a
anapc16
capns1a
st8sia6
ccnl1a
cfh
lmo7a
sik1
nucks1b
ndufs5
zgc:111986
ndufs2
dbnlb
lims1
cox5aa
cox7a2a
prdx5
anxa13l
ndufa2
uqcrb
rps27.1
col4a1
pfkfb3
bnip3lb
psmd1
ifrd1
rabgap1l
cd164
hnrnpm
bckdhbl
si:ch211-260e23.9
nt5dc2
si:ch73-1a9.3
tcap
mxra8b
atf4b
rpl32
lamb1b
tp53i11b
btf3
pld1a
ctnnd1
pxk
pik3r1
eif3f
cox8a
lgals3a
rpl22
fam120c
atf6
ap2a1
fscn1a
arhgef6
slc45a2
rplp2l
slc20a2
atox1
mfge8b
si:dkey-51e6.1
taf15
snx9b
abca1a
isg15
klf11b
ptmab
ahnak
frmd8
huwe1
cd99
cpt1ab
capns1b
alyref
adipor2
csrnp1a
lrp10
mbnl2
rnf10
emp3b
eef1db
rpl13a
ryr3
vps35
si:ch73-281n10.2
nckap1
mlpha
sdhb
macf1a
ndufb11
flna
map1sa
atp11a
capn2b
cast
rsl1d1
cox7b
snx3
zgc:136908
mustn1b
bhlhe41
chac1
gstt1a
prkacaa
st13
abca3b
psma3
cyc1
zgc:162730
zgc:174904
ckba
rspry1
stat2
agrn
gpatch8
eef1da
loxl2a
ctsf
pde4ba
tacc1
etnk1
adam10a
c4
qdpra
tmem59
fxyd6l
dad1
slc38a2
akt1s1
arrdc3a
uqcrh
lama4
ablim3
mov10a
neb
mmp14b
parvab
atf5b
hmgn7
mgst3b
myo5b
u2surp
myo1ca
si:ch211-288g17.3
pleca
snapin
pfdn5
pora
cox14
sdc4
usp9
jam3b
serinc2
mtbl
kpnb3
cox8b
zbtb16b
hmgn2
trpm1b
zgc:162944
prdx4
kpnb1
pam
arhgef12b
efhd2
znf395a
si:dkey-21a6.5
mrpl2
irs2b
pfdn4
eif4g1a
pim1
bbox1
myoz1a
ndufb9
lsm7
psmb3
hnrnpl2
khsrp
dync1li2
hspa8
ndufab1a
ndufs4
acadvl
pabpc1a
uba52
ube2v1
tubb2b
hmgb2a
mycbp
rpl31
cirbpb
pmp22b
stmn1a
dnajc8
rpl22l1
mif
emilin1b
cox5b2
rnaseka
zgc:153317
cox7a1
ctdsplb
ncl
dync1i2a
rps16
cst14b.1
si:ch211-195b13.1
tma7
atp2b4
clstn1
ubc
loxl2b
bloc1s6
mhc1zba
prdx2
trnau1apb
b2ml
cst3
rnaset2
ndrg1a
irf1b
cst14a.2
hspb6
wu:fb55g09
edf1
cdc42l
gabarapb
slc12a9
sh3kbp1
psme4a
agtrap
tmsb4x
ucp3
pdk2a
ldb3a
krt4
map7d3
ckmb
ybx1
slc16a9a
slc3a2a
adrm1
hspb11
gng10
aplp2
gamt
ndufs7
ndufb5
krt5
krt8
nfkbib
vps13c
gpx3
dio3b
pfn1
ckmt2b
eif4ebp1
ddx21
akr1a1b
ptprfb
spns1
si:dkey-22o12.2
fgfr4
rps23
pvalb3
glula
ttn.1
oaz2a
bri3
sorbs1
iqgap1
ifitm1
ppp1cb
tnnt3b
si:ch211-286b5.5
laptm4a
mob1a
aldh9a1a.1
cited4b
rhoab
idh1
il6st
sgpl1
zgc:158463
leng8
flnca
mrpl36
zgc:174863
hspb9
srsf3b
hmgn6
hypk
mt2
epdl1
si:ch211-214p13.9
plecb
si:dkeyp-44a8.2
ulk2
ndufb3
cobll1b
si:ch211-39i22.1
si:ch1073-325m22.2
si:dkey-262k9.2
ptprea
si:dkeyp-1h4.8
sh3tc2
si:ch211-213a13.1
znfx1
ndufv3
si:ch211-255p10.3
ppp1r1b
slc38a3b
erv
nlrc3
